# Supplementary material for: Supply-demand structural analysis of sports services in Chinese residential care facilities: a cross-sectional study in Zhengzhou
Source: Front Public Health. 2026 Mar 19;14:1772195. doi: 10.3389/fpubh.2026.1772195 (PMC13043411; doi:10.3389/fpubh.2026.1772195)
Supplement: Supplementary file 2 [file Data_Sheet_2.csv]

id	gender	age	education	income	health	residence_time	self_care	marital_status	chronic_disease	institution_type	demand_场地设施_室内活动室	demand_场地设施_户外场地	demand_场地设施_适老化器材	demand_场地设施_无障碍设施	demand_场地设施_mean	demand_健身指导_专业教练	demand_健身指导_运动处方	demand_健身指导_康复训练	demand_健身指导_安全防护	demand_健身指导_mean	demand_活动组织_集体活动	demand_活动组织_兴趣小组	demand_活动组织_竞赛表演	demand_活动组织_联谊活动	demand_活动组织_mean	demand_信息咨询_健康讲座	demand_信息咨询_项目咨询	demand_信息咨询_效果评估	demand_信息咨询_风险提示	demand_信息咨询_mean	demand_体质监测_定期测试	demand_体质监测_健康档案	demand_体质监测_能力评估	demand_体质监测_慢病监控	demand_体质监测_mean	satisfaction_场地设施_室内活动室	satisfaction_场地设施_户外场地	satisfaction_场地设施_适老化器材	satisfaction_场地设施_无障碍设施	satisfaction_场地设施_mean	satisfaction_健身指导_专业教练	satisfaction_健身指导_运动处方	satisfaction_健身指导_康复训练	satisfaction_健身指导_安全防护	satisfaction_健身指导_mean	satisfaction_活动组织_集体活动	satisfaction_活动组织_兴趣小组	satisfaction_活动组织_竞赛表演	satisfaction_活动组织_联谊活动
1	female	60-69	junior_high	3000_5000	very_good	above_3yr	full	widowed	three_plus	private	3.65	4.15	3.79	3.68	3.82	4.27	3.66	3.81	3.66	3.85	3.99	3.11	3.96	4.1	3.79	2.94	2.83	2.73	2.56	2.76	4.45	4.25	4.45	3.66	4.2	2.83	3.33	3.14	3.66	3.24	2.22	1.8	1.44	2.41	1.97	3.16	4.03	3.77	3.24
2	female	80-89	junior_high	above_5000	poor	1_3yr	partial	widowed	three_plus	public	3.93	4.43	3.98	4.1	4.11	3.97	3.3	3.57	3.49	3.58	4.5	4.15	4.37	4.39	4.36	3.58	2.94	3.4	3.01	3.23	3.99	3.85	3.98	3.64	3.86	1.38	2.16	2.06	2.03	1.91	2.46	3.03	1.89	2.7	2.52	2.87	2.66	2.9	3.11
3	male	70-79	primary	above_5000	very_good	1_3yr	full	married	three_plus	ppp	4.07	4.17	4.34	4.36	4.23	4.12	4.65	4.19	3.82	4.2	4.09	3.71	3.24	3.89	3.73	4.22	4.18	3.9	4.25	4.14	2.51	2.96	2.43	3.17	2.77	3.17	2.56	3.24	2.36	2.83	3.72	4.2	3.65	3.33	3.73	3.93	3.08	2.95	3.09
4	male	70-79	primary	above_5000	fair	1_3yr	partial	widowed	three_plus	ppp	4.64	4.43	4.6	4.39	4.52	3.99	3.72	3.37	3.71	3.7	3.39	3.35	3.18	3.55	3.37	3.71	4.02	4.38	4.11	4.05	4.15	4.02	3.76	4.49	4.1	3.19	3.57	2.96	3.25	3.24	2.24	2.65	2.46	2.7	2.51	3.59	3.55	2.95	3.26
5	male	60-69	junior_high	below_2000	good	above_3yr	partial	widowed	three_plus	ppp	3.56	3.94	3.98	3.98	3.87	3.02	3.13	3.68	3.56	3.35	4.33	4.54	4.18	4.28	4.33	3.71	4.54	4.45	3.91	4.15	3.35	3.24	3.25	3.6	3.36	2.97	2.0	2.49	2.26	2.43	3.06	3.71	3.27	3.47	3.38	3.73	4.22	3.18	3.55
6	male	70-79	primary	2000_3000	fair	1_3yr	full	widowed	none	public	3.74	3.65	3.83	3.62	3.71	3.92	3.87	3.99	3.88	3.92	3.87	4.45	3.54	4.15	4.0	3.14	3.21	4.48	2.55	3.34	3.62	3.6	3.41	4.19	3.71	2.99	3.22	2.52	3.59	3.08	2.22	1.66	2.62	2.14	2.16	2.33	2.71	2.72	2.39
7	female	80-89	primary	below_2000	good	above_3yr	partial	married	three_plus	public	4.73	4.6	4.15	4.18	4.42	4.14	3.5	3.62	3.43	3.67	3.11	3.47	3.21	3.06	3.21	3.7	4.06	3.81	4.34	3.98	3.12	4.1	2.95	3.06	3.31	2.37	2.58	3.23	2.52	2.68	3.37	2.95	2.17	2.71	2.8	3.33	3.9	3.1	3.74
8	female	60-69	primary	above_5000	fair	above_3yr	dependent	married	three_plus	ppp	3.52	3.7	4.31	4.25	3.95	4.78	4.91	4.83	4.48	4.75	3.86	3.51	3.61	4.0	3.74	3.27	3.45	3.48	3.76	3.49	3.98	4.2	4.66	5.0	4.46	3.46	3.38	3.36	3.68	3.47	2.64	2.93	3.22	3.84	3.16	4.14	3.64	4.75	3.97
9	female	80-89	primary	below_2000	poor	below_1yr	dependent	married	one	ppp	3.78	3.82	3.97	3.83	3.85	4.01	3.81	3.91	3.58	3.83	3.25	3.54	3.79	3.52	3.52	4.29	2.96	2.95	3.97	3.54	3.52	4.22	4.09	3.57	3.85	4.18	3.36	3.63	3.32	3.62	3.66	3.39	3.66	3.09	3.45	3.01	2.25	2.77	1.82
10	male	60-69	high_school	3000_5000	fair	1_3yr	full	married	none	public	3.33	3.42	4.04	3.26	3.51	4.07	3.62	3.5	3.18	3.59	3.34	3.25	3.67	3.85	3.53	3.29	3.86	3.22	3.84	3.55	3.01	2.89	3.36	2.78	3.01	2.25	2.32	2.04	2.32	2.23	3.56	2.83	3.54	3.56	3.37	3.25	3.53	3.67	3.57
11	male	80-89	junior_high	2000_3000	very_poor	above_3yr	partial	widowed	two	public	4.13	3.56	4.02	3.9	3.9	3.32	3.61	3.88	3.59	3.6	3.14	3.67	3.5	2.97	3.32	3.38	3.07	2.91	3.78	3.29	4.41	4.92	4.32	3.37	4.26	4.11	4.28	4.55	3.91	4.21	3.16	3.07	3.17	3.75	3.29	3.3	4.41	4.32	3.5
12	female	80-89	primary	3000_5000	good	above_3yr	partial	widowed	one	public	4.45	4.04	4.78	4.58	4.46	3.79	3.92	4.09	4.16	3.99	3.48	3.38	3.37	3.4	3.41	4.04	3.54	3.53	3.8	3.73	2.53	2.82	2.55	3.69	2.9	3.41	3.81	3.09	3.34	3.41	3.57	2.63	3.66	2.98	3.21	2.68	2.99	3.34	3.18
13	female	70-79	primary	below_2000	fair	above_3yr	dependent	married	two	public	4.75	4.44	4.46	4.31	4.49	4.3	3.99	4.12	4.38	4.2	3.43	3.57	3.29	3.69	3.49	2.85	3.1	3.01	3.87	3.21	3.17	3.41	3.77	3.74	3.52	2.34	2.68	1.43	2.6	2.26	3.26	4.06	3.35	3.83	3.63	3.37	2.66	2.46	2.88
14	female	70-79	college	below_2000	good	1_3yr	dependent	widowed	one	private	3.21	3.67	3.3	3.51	3.42	4.29	3.78	3.84	4.24	4.04	3.15	3.03	3.81	3.89	3.47	3.75	4.93	3.69	3.6	3.99	3.1	3.0	2.92	3.37	3.1	2.86	3.87	3.04	2.9	3.17	2.79	2.8	3.24	3.61	3.11	2.29	2.88	2.72	2.13
15	female	70-79	college	2000_3000	fair	1_3yr	partial	widowed	one	ppp	3.17	3.04	3.67	3.36	3.31	3.73	3.69	3.94	4.11	3.87	3.68	3.49	3.98	3.59	3.68	3.41	3.19	2.6	2.57	2.94	4.49	4.33	4.1	4.39	4.33	2.63	2.44	2.07	2.3	2.36	2.59	3.34	3.25	3.51	3.17	2.85	2.64	3.29	3.38
16	female	60-69	junior_high	3000_5000	good	above_3yr	dependent	widowed	two	ppp	3.62	3.93	3.77	4.08	3.85	3.71	4.45	3.53	3.63	3.83	3.91	4.29	3.94	3.89	4.01	2.64	2.82	2.49	2.95	2.72	3.78	3.48	4.26	3.73	3.81	2.5	3.04	3.26	3.36	3.04	2.77	3.63	2.51	2.46	2.84	3.51	2.46	2.65	2.42
17	male	80-89	primary	2000_3000	fair	1_3yr	partial	widowed	three_plus	public	4.32	4.65	4.38	4.72	4.52	4.83	4.37	4.69	4.62	4.63	3.15	3.25	3.28	3.85	3.38	2.41	3.13	3.02	3.49	3.01	2.49	3.3	2.91	3.48	3.05	3.36	3.37	3.18	3.18	3.27	2.74	2.47	2.73	2.74	2.67	2.12	3.61	2.54	3.07
18	male	80-89	junior_high	2000_3000	fair	below_1yr	partial	widowed	two	ppp	4.3	4.62	4.33	4.5	4.44	4.13	4.8	4.96	4.32	4.55	3.54	3.62	3.21	4.11	3.62	2.74	3.32	3.79	2.56	3.1	3.57	4.27	4.29	4.2	4.08	2.64	1.83	2.44	2.87	2.44	2.49	2.49	1.88	2.21	2.27	2.46	2.85	2.66	2.8
19	female	60-69	primary	above_5000	very_poor	above_3yr	dependent	married	three_plus	ppp	3.18	3.7	3.27	3.5	3.41	4.16	3.79	4.65	4.08	4.17	3.45	4.55	4.1	3.89	4.0	3.63	3.5	3.32	2.9	3.34	3.94	3.59	3.3	3.71	3.63	3.35	3.25	3.75	2.57	3.23	2.3	2.92	2.66	2.63	2.62	4.1	4.45	3.55	3.49
20	female	80-89	primary	2000_3000	fair	1_3yr	full	married	one	private	4.82	3.3	4.05	4.14	4.08	3.62	3.99	4.4	3.91	3.98	3.64	4.52	4.66	3.74	4.14	3.75	4.02	3.8	4.24	3.95	3.01	2.84	3.37	2.75	2.99	3.29	3.23	2.65	3.08	3.06	2.02	3.77	3.01	3.31	3.03	4.05	4.81	3.95	4.69
21	male	90+	junior_high	below_2000	poor	above_3yr	dependent	widowed	three_plus	public	3.46	3.96	4.38	3.46	3.82	3.28	3.99	3.65	3.36	3.57	3.45	4.03	3.44	3.76	3.67	4.27	4.52	4.45	4.62	4.46	3.52	3.55	4.03	2.8	3.48	3.93	3.89	3.93	3.76	3.88	3.59	4.22	3.13	3.74	3.67	3.05	4.19	3.99	3.99
22	male	80-89	high_school	3000_5000	poor	below_1yr	partial	widowed	three_plus	public	4.16	4.15	4.51	4.37	4.3	3.78	3.71	3.2	3.63	3.58	4.77	3.37	3.95	3.74	3.96	3.43	3.71	3.47	2.93	3.39	3.2	3.64	2.53	3.57	3.23	3.68	3.73	3.83	3.01	3.56	2.9	2.88	3.48	3.1	3.09	3.05	3.74	3.23	3.28
23	female	60-69	primary	3000_5000	fair	1_3yr	partial	widowed	two	private	3.62	3.59	4.06	3.99	3.81	3.9	3.91	4.63	4.66	4.27	4.06	3.83	3.29	3.13	3.58	3.1	2.78	2.97	2.92	2.94	4.26	4.36	4.73	4.27	4.4	2.32	2.8	2.3	2.25	2.42	2.99	3.6	3.19	2.6	3.09	4.07	3.5	4.11	3.64
24	male	60-69	primary	2000_3000	good	above_3yr	partial	married	one	ppp	3.09	3.1	3.75	3.3	3.31	4.28	4.59	3.93	3.95	4.19	3.29	2.38	3.46	2.95	3.02	3.29	3.5	3.47	2.64	3.22	3.38	3.5	2.93	3.03	3.21	1.93	1.8	2.76	2.38	2.22	2.67	2.3	3.13	3.09	2.8	4.09	3.32	2.72	3.63
25	male	70-79	high_school	below_2000	poor	above_3yr	dependent	widowed	two	public	3.7	3.61	3.57	3.7	3.65	4.23	4.42	4.21	3.79	4.16	3.15	3.69	3.48	3.3	3.4	2.79	3.44	3.11	3.45	3.2	3.27	3.52	2.67	2.71	3.04	3.85	3.16	3.96	3.91	3.72	1.51	2.82	2.32	2.64	2.32	4.17	4.02	3.84	3.68
26	female	70-79	junior_high	above_5000	good	1_3yr	dependent	widowed	three_plus	ppp	4.41	3.87	4.41	4.27	4.24	3.58	4.21	4.06	3.84	3.92	4.44	4.11	4.31	3.85	4.18	3.73	4.08	3.68	3.8	3.83	3.03	3.22	3.18	3.01	3.11	2.7	3.18	3.04	2.91	2.96	3.46	3.03	3.79	3.97	3.56	4.33	3.82	4.3	3.4
27	female	80-89	primary	below_2000	fair	1_3yr	partial	widowed	three_plus	private	4.23	3.53	3.92	3.7	3.84	3.84	3.7	4.24	4.26	4.01	2.99	3.38	3.2	4.09	3.41	4.1	3.45	3.93	4.57	4.01	3.95	3.35	3.85	3.45	3.65	1.71	1.0	1.52	1.08	1.33	2.35	3.08	3.08	3.13	2.91	3.88	4.02	3.32	4.39
28	female	70-79	primary	3000_5000	fair	below_1yr	dependent	widowed	one	private	3.63	3.84	3.83	3.62	3.73	3.18	3.59	3.74	3.37	3.47	2.6	3.06	2.54	3.8	3.0	3.79	3.8	3.75	3.77	3.78	3.83	4.47	4.38	3.96	4.16	2.82	3.22	3.44	2.57	3.01	2.95	3.59	3.32	3.05	3.23	3.19	2.27	2.62	2.9
29	male	60-69	primary	2000_3000	fair	1_3yr	full	married	three_plus	public	3.78	3.7	4.22	4.14	3.96	3.45	3.82	4.04	3.7	3.75	3.42	3.75	3.1	3.32	3.4	4.03	2.93	3.12	2.88	3.24	2.81	3.04	3.31	3.14	3.08	1.27	2.52	2.55	1.2	1.89	4.05	3.75	3.12	4.39	3.83	3.21	4.23	4.18	3.03
30	male	80-89	junior_high	2000_3000	fair	above_3yr	full	married	two	public	3.83	4.7	4.33	4.48	4.33	4.2	4.3	4.02	4.19	4.18	4.57	3.99	4.64	4.47	4.42	4.13	3.55	4.35	4.12	4.04	3.89	3.5	3.84	3.55	3.7	3.7	2.74	3.99	3.56	3.5	2.44	1.99	2.23	3.13	2.45	3.38	3.82	3.26	3.19
31	male	70-79	college	3000_5000	very_good	below_1yr	dependent	widowed	three_plus	public	4.03	3.87	3.25	3.94	3.77	3.58	4.06	4.19	3.68	3.88	3.22	3.52	2.4	3.42	3.14	3.35	4.23	3.24	3.72	3.63	3.21	3.26	3.62	2.18	3.07	2.53	3.94	2.39	2.84	2.92	3.73	3.34	3.28	3.8	3.54	1.85	3.38	2.93	2.05
32	female	60-69	primary	2000_3000	good	1_3yr	dependent	married	none	public	4.37	4.08	4.44	3.79	4.17	4.41	3.76	4.42	4.11	4.17	3.77	3.44	3.63	3.65	3.62	3.48	4.38	3.71	3.88	3.86	2.99	3.3	3.08	3.12	3.12	3.98	2.91	3.47	2.77	3.28	4.06	3.93	3.5	3.19	3.67	3.03	3.18	2.99	3.01
33	male	80-89	junior_high	below_2000	fair	1_3yr	dependent	widowed	two	public	4.42	3.82	3.87	4.71	4.2	4.05	3.78	4.03	3.82	3.92	4.04	3.92	3.98	3.48	3.86	3.88	4.31	3.71	3.58	3.87	4.4	4.03	4.73	4.56	4.43	4.49	3.65	3.81	4.06	4.0	3.47	3.82	2.94	3.34	3.39	4.63	3.99	3.85	3.83
34	male	70-79	junior_high	below_2000	very_poor	1_3yr	dependent	married	three_plus	private	4.11	3.81	4.27	4.18	4.09	3.79	4.27	4.65	4.62	4.33	3.8	3.76	3.95	4.24	3.94	3.88	2.86	3.14	2.77	3.16	4.03	4.17	3.59	3.9	3.92	3.62	2.94	3.25	2.86	3.17	3.08	3.5	3.13	3.0	3.18	3.09	3.03	3.77	2.99
35	female	70-79	primary	3000_5000	good	above_3yr	full	widowed	two	private	4.24	4.44	4.23	4.03	4.23	3.93	4.61	3.96	2.93	3.86	4.07	3.15	3.9	3.53	3.66	4.48	3.55	4.34	4.36	4.18	4.43	4.23	4.22	4.33	4.3	2.69	2.37	3.64	3.43	3.03	3.87	3.31	2.48	3.06	3.18	2.59	2.48	2.9	2.54
36	male	70-79	primary	below_2000	fair	above_3yr	dependent	widowed	one	public	3.82	3.43	3.81	3.06	3.53	3.51	4.3	3.96	3.33	3.77	3.21	3.8	3.03	3.65	3.42	3.45	4.32	3.36	3.65	3.7	3.72	2.71	3.96	3.35	3.44	3.0	3.9	3.41	4.27	3.64	2.49	3.16	3.21	2.94	2.95	2.7	2.28	2.03	3.14
37	female	70-79	junior_high	below_2000	poor	above_3yr	full	married	two	public	4.25	4.09	4.42	4.78	4.38	4.37	5.0	5.0	4.17	4.63	3.0	4.1	3.8	3.16	3.52	3.53	2.64	3.2	2.77	3.03	3.3	3.49	3.08	3.14	3.25	2.76	2.45	1.41	2.32	2.23	2.62	3.16	1.56	2.43	2.44	3.05	2.09	2.32	2.82
38	female	70-79	primary	above_5000	fair	1_3yr	partial	married	one	private	4.06	4.09	3.52	3.5	3.79	3.96	4.44	3.85	4.23	4.12	3.77	3.42	3.44	4.01	3.66	3.49	3.71	3.47	4.3	3.74	3.8	3.76	3.46	3.3	3.58	2.96	3.73	3.88	3.53	3.53	2.75	3.13	3.32	3.16	3.09	3.04	3.8	2.73	2.71
39	male	70-79	college	2000_3000	fair	1_3yr	dependent	widowed	none	public	4.07	4.79	4.32	4.54	4.43	4.37	3.7	4.55	3.92	4.14	2.86	2.93	3.56	3.4	3.19	2.51	3.34	2.75	3.36	2.99	3.56	3.05	2.42	2.26	2.82	2.07	2.49	2.89	3.06	2.62	2.77	2.66	3.28	3.52	3.06	3.23	3.16	3.79	3.78
40	male	80-89	primary	above_5000	good	1_3yr	full	married	two	ppp	3.8	4.54	4.14	4.15	4.15	4.45	4.1	4.64	4.61	4.45	2.87	3.05	3.7	3.61	3.31	3.38	2.48	2.56	3.17	2.9	4.04	3.96	4.34	4.12	4.11	3.05	1.88	2.16	2.48	2.39	2.98	3.16	3.3	2.85	3.07	2.63	2.21	2.71	3.46
41	male	60-69	junior_high	2000_3000	good	above_3yr	partial	widowed	three_plus	private	4.17	4.59	4.25	4.23	4.31	4.75	4.49	4.88	4.03	4.54	4.03	4.05	3.32	4.04	3.86	4.36	4.39	4.57	4.68	4.5	3.21	3.31	2.76	2.87	3.04	2.44	3.19	2.81	2.68	2.78	1.88	2.12	2.1	1.73	1.96	4.22	4.57	4.05	3.65
42	male	80-89	primary	2000_3000	poor	below_1yr	dependent	widowed	three_plus	ppp	3.6	3.39	3.63	4.09	3.68	3.85	3.2	3.55	4.59	3.8	3.25	3.45	3.37	2.58	3.16	3.61	3.67	3.94	2.95	3.54	3.14	3.2	2.64	2.8	2.95	2.43	2.7	2.36	2.9	2.6	3.3	2.69	3.46	2.94	3.1	3.59	2.88	4.16	4.52
43	female	60-69	junior_high	3000_5000	good	1_3yr	dependent	married	one	public	4.14	4.13	4.33	4.25	4.21	3.86	4.24	4.26	4.69	4.26	3.77	3.13	2.74	2.96	3.15	3.26	3.07	2.86	2.49	2.92	2.94	3.32	3.7	3.28	3.31	3.25	3.13	2.98	3.22	3.14	3.09	3.41	3.29	3.71	3.37	2.48	2.7	3.72	3.28
44	female	70-79	high_school	below_2000	poor	below_1yr	full	married	three_plus	ppp	4.29	4.32	4.58	4.27	4.37	3.72	3.6	3.98	3.87	3.79	3.32	4.34	4.38	4.16	4.05	3.39	3.18	3.33	2.83	3.18	3.07	3.14	3.21	3.35	3.19	2.76	2.83	3.17	2.84	2.9	3.21	3.46	2.47	2.8	2.99	4.24	3.94	3.68	4.44
45	female	60-69	high_school	2000_3000	good	above_3yr	dependent	widowed	one	public	3.68	3.84	3.99	3.9	3.85	3.91	3.76	3.89	3.7	3.82	4.92	4.29	3.98	4.27	4.36	4.17	4.11	3.48	4.51	4.07	2.92	3.11	2.96	2.98	2.99	3.03	2.58	3.07	3.69	3.09	2.69	3.3	3.44	3.17	3.15	3.94	3.56	4.53	3.41
46	male	80-89	primary	3000_5000	good	below_1yr	dependent	married	three_plus	public	3.42	3.99	3.56	4.17	3.79	3.49	3.94	3.84	4.22	3.87	3.3	4.17	4.14	3.99	3.9	3.5	3.05	3.64	3.61	3.45	2.94	2.8	3.43	3.18	3.09	2.45	3.99	3.33	1.85	2.9	2.48	3.03	2.8	2.77	2.77	3.56	3.36	4.16	3.76
47	female	80-89	primary	3000_5000	fair	1_3yr	dependent	married	one	public	3.76	4.11	4.86	3.77	4.13	5.0	4.33	5.0	4.86	4.79	3.59	3.13	3.09	3.22	3.26	3.32	2.82	3.21	2.65	3.0	3.97	3.61	2.41	2.44	3.11	3.34	3.12	3.13	3.88	3.37	2.96	2.97	3.57	3.4	3.22	3.19	3.54	3.36	3.23
48	female	80-89	primary	above_5000	good	below_1yr	dependent	widowed	three_plus	public	4.07	3.97	4.36	4.36	4.19	4.41	4.69	4.31	3.94	4.34	3.28	4.12	4.34	3.32	3.76	2.86	2.61	2.76	2.88	2.78	3.4	3.72	3.61	3.11	3.46	4.09	3.54	3.8	2.8	3.56	3.37	2.76	2.19	2.91	2.81	3.25	3.77	4.29	3.35
49	male	70-79	primary	below_2000	very_good	1_3yr	dependent	widowed	two	public	4.61	4.82	5.0	4.82	4.81	3.46	3.9	3.57	2.98	3.48	3.12	3.98	3.83	3.89	3.71	4.11	4.06	4.19	3.76	4.03	4.98	3.51	3.65	3.66	3.95	2.09	2.02	1.49	2.88	2.12	2.79	3.19	2.92	2.68	2.9	3.0	3.24	3.55	3.53
50	female	60-69	junior_high	below_2000	very_poor	below_1yr	dependent	widowed	three_plus	public	4.14	4.29	4.02	4.33	4.2	4.15	4.04	4.12	4.44	4.19	3.13	3.57	4.11	3.63	3.61	3.58	3.91	3.47	3.82	3.7	4.0	3.21	4.12	3.21	3.63	3.89	4.15	4.17	3.69	3.97	2.89	3.55	3.78	3.3	3.38	3.95	4.56	2.99	3.12
51	male	70-79	junior_high	2000_3000	very_good	below_1yr	dependent	married	three_plus	public	4.63	4.77	3.96	4.56	4.48	4.01	3.89	3.82	4.08	3.95	3.36	2.69	3.1	3.02	3.04	4.07	3.28	3.65	3.66	3.67	4.03	4.4	4.31	3.25	4.0	2.15	1.73	1.62	2.21	1.93	1.71	2.01	2.44	1.37	1.88	2.83	1.89	2.0	3.04
52	female	80-89	primary	3000_5000	good	1_3yr	dependent	married	none	public	3.59	3.36	3.61	3.9	3.61	3.76	4.11	4.31	4.07	4.06	3.35	3.45	2.52	2.97	3.07	2.46	2.74	2.47	3.02	2.67	3.58	3.99	3.59	3.77	3.73	3.31	3.5	3.25	3.49	3.39	2.77	2.77	2.8	3.14	2.87	3.04	3.2	2.89	1.8
53	female	80-89	primary	below_2000	fair	below_1yr	dependent	widowed	two	public	3.92	3.21	3.32	3.58	3.51	2.95	3.73	3.51	3.71	3.48	3.84	4.23	3.29	3.87	3.81	3.86	3.74	3.38	3.0	3.5	2.7	3.66	2.53	3.65	3.14	2.99	2.77	2.38	2.98	2.78	1.75	2.91	1.8	2.69	2.29	3.86	3.4	2.87	3.8
54	female	70-79	primary	2000_3000	good	above_3yr	dependent	single	three_plus	public	4.41	4.55	4.52	4.81	4.57	4.35	5.0	4.5	4.5	4.59	4.11	3.74	3.48	4.13	3.86	3.12	2.85	3.04	3.05	3.02	2.16	3.45	3.57	3.67	3.21	2.78	2.01	2.08	1.79	2.17	2.45	2.19	2.02	1.49	2.04	4.53	3.77	4.35	4.24
55	male	80-89	primary	above_5000	fair	1_3yr	dependent	widowed	one	private	4.95	4.91	4.72	5.0	4.9	3.38	3.45	3.93	4.21	3.74	2.86	3.71	3.57	3.33	3.37	3.28	3.0	4.12	3.32	3.43	3.78	3.7	3.29	3.18	3.49	1.51	1.36	1.64	2.39	1.72	3.28	4.15	3.29	3.74	3.61	3.3	4.06	3.57	3.8
56	male	60-69	junior_high	below_2000	good	below_1yr	full	married	two	ppp	3.67	3.21	3.98	3.98	3.71	4.06	4.59	4.55	3.7	4.23	4.23	4.32	4.31	3.57	4.11	3.2	2.47	3.49	3.47	3.16	3.67	3.96	3.5	3.86	3.75	2.16	2.2	3.25	2.07	2.42	2.81	3.68	3.97	3.01	3.37	4.09	3.93	4.21	3.6
57	female	60-69	primary	3000_5000	fair	1_3yr	dependent	widowed	three_plus	public	3.99	3.12	3.84	3.22	3.54	4.32	4.19	4.01	4.3	4.2	3.88	3.01	3.24	3.77	3.47	4.28	3.39	3.06	3.45	3.54	4.2	4.34	4.6	4.57	4.43	3.58	3.87	3.76	4.16	3.84	3.38	3.09	2.92	2.61	3.0	3.52	2.79	2.86	2.98
58	female	60-69	junior_high	2000_3000	fair	above_3yr	partial	married	three_plus	ppp	3.47	3.63	4.23	3.89	3.8	3.89	3.48	3.19	3.67	3.56	3.51	4.15	4.06	3.6	3.83	3.52	2.91	3.06	3.22	3.18	3.36	3.34	3.53	4.21	3.61	2.89	3.06	2.49	2.46	2.72	3.72	3.27	2.91	2.74	3.16	3.64	3.83	3.19	2.74
59	male	70-79	high_school	3000_5000	good	1_3yr	dependent	widowed	one	private	4.7	4.46	4.04	3.97	4.29	3.92	3.96	4.87	3.57	4.08	3.99	3.9	4.45	3.0	3.84	3.14	3.33	3.24	2.98	3.17	2.99	2.7	3.37	3.36	3.1	3.12	3.43	2.88	2.62	3.01	4.3	4.08	3.15	3.99	3.88	3.84	3.8	3.16	3.18
60	female	60-69	junior_high	3000_5000	poor	1_3yr	full	married	three_plus	public	4.49	4.47	4.48	4.23	4.42	4.1	4.4	3.98	3.97	4.11	3.76	4.11	3.97	3.96	3.95	4.54	3.47	4.43	3.45	3.97	3.85	4.29	4.4	3.82	4.09	3.45	3.5	3.72	4.54	3.8	3.31	3.65	2.5	3.22	3.17	4.23	4.3	3.27	4.22
61	male	70-79	junior_high	2000_3000	fair	1_3yr	partial	married	three_plus	public	3.63	3.7	3.68	4.42	3.86	4.14	3.46	4.14	4.19	3.99	3.44	3.07	3.71	2.83	3.26	3.34	4.0	2.99	3.63	3.49	4.19	4.65	4.65	4.59	4.52	3.22	2.05	2.13	2.57	2.49	3.1	2.65	4.03	3.26	3.26	3.41	3.89	3.7	2.28
62	male	80-89	college	2000_3000	good	1_3yr	full	married	three_plus	public	4.63	3.45	4.01	4.5	4.15	4.25	4.09	4.25	4.24	4.21	3.65	3.94	3.99	3.7	3.82	3.63	3.75	3.33	3.36	3.52	3.3	3.25	3.3	3.25	3.27	2.28	1.72	2.4	1.79	2.05	2.78	2.61	3.36	3.08	2.96	2.9	2.49	3.51	2.77
63	female	80-89	junior_high	2000_3000	poor	below_1yr	full	widowed	three_plus	public	4.31	4.65	3.43	3.94	4.08	4.35	4.18	4.27	4.21	4.25	3.6	4.26	3.97	4.52	4.09	3.47	4.91	3.82	4.45	4.16	3.51	3.66	4.54	3.4	3.78	4.6	4.5	4.64	4.2	4.48	2.89	2.59	2.98	2.68	2.78	3.58	4.17	3.6	3.5
64	female	60-69	primary	above_5000	fair	below_1yr	dependent	widowed	one	public	4.44	4.47	4.74	4.75	4.6	3.9	3.46	3.57	4.18	3.78	2.97	3.33	3.27	4.06	3.41	3.64	3.7	4.28	3.94	3.89	3.78	3.37	4.17	2.88	3.55	3.36	3.16	2.63	2.97	3.03	3.38	3.59	3.97	3.09	3.51	3.47	3.93	3.61	4.2
65	female	80-89	junior_high	2000_3000	poor	1_3yr	full	widowed	three_plus	ppp	4.46	4.09	3.65	4.06	4.06	3.87	4.37	4.04	4.35	4.16	3.84	2.91	3.78	3.1	3.41	2.67	2.6	3.41	3.19	2.97	3.59	3.36	3.08	4.31	3.59	1.98	2.19	2.4	2.21	2.19	2.4	2.48	2.52	1.98	2.34	3.08	3.4	3.0	3.74
66	male	60-69	junior_high	below_2000	good	1_3yr	full	widowed	two	private	3.94	3.75	3.94	3.64	3.82	3.58	3.64	4.06	3.63	3.73	2.59	2.67	2.74	2.62	2.65	4.07	2.55	4.03	3.62	3.57	4.41	4.42	4.05	3.56	4.11	2.91	3.44	2.94	2.67	2.99	3.28	3.98	3.94	3.25	3.62	3.39	3.0	3.16	3.07
67	female	60-69	primary	2000_3000	fair	1_3yr	full	widowed	two	public	4.42	4.02	4.49	3.96	4.22	3.93	3.93	4.1	3.59	3.89	3.84	4.18	2.87	3.46	3.59	3.73	4.36	3.83	4.4	4.08	2.96	3.02	2.5	2.77	2.82	2.71	2.8	2.76	2.48	2.69	2.86	2.32	3.23	2.49	2.72	2.66	3.97	2.75	2.95
68	female	70-79	primary	3000_5000	fair	above_3yr	partial	widowed	three_plus	ppp	4.05	4.18	3.79	3.72	3.93	3.13	3.76	4.29	3.7	3.72	3.42	3.08	2.89	2.71	3.03	3.28	3.18	3.01	3.1	3.15	2.59	2.8	2.93	3.42	2.94	3.52	2.96	3.16	3.34	3.25	3.48	4.14	2.94	3.25	3.45	3.15	3.45	2.51	3.09
69	female	70-79	junior_high	3000_5000	poor	1_3yr	dependent	widowed	two	ppp	3.85	4.46	4.22	3.69	4.05	4.08	4.07	3.59	3.24	3.75	4.51	4.56	4.1	4.52	4.42	3.49	3.68	3.69	3.05	3.48	2.56	2.81	2.95	2.31	2.66	3.28	2.22	3.08	2.94	2.88	2.8	3.0	2.81	2.6	2.8	2.57	1.9	2.75	1.59
70	male	70-79	high_school	2000_3000	fair	1_3yr	dependent	widowed	two	public	4.36	4.34	4.17	4.59	4.36	3.67	3.98	4.31	3.7	3.92	3.59	3.53	4.1	3.94	3.79	3.27	3.42	3.02	3.89	3.4	4.28	3.76	3.58	3.87	3.87	2.64	3.52	2.9	2.5	2.89	2.73	2.89	3.04	3.11	2.94	3.44	3.62	3.79	3.62
71	female	70-79	primary	below_2000	fair	above_3yr	partial	widowed	one	public	3.79	3.83	4.11	4.41	4.04	3.73	4.12	4.56	3.46	3.97	4.0	3.32	3.77	3.88	3.74	3.96	3.39	4.38	3.77	3.87	3.08	3.06	2.11	2.72	2.74	3.23	3.36	3.31	2.26	3.04	2.76	2.41	2.71	1.99	2.47	3.42	3.12	3.54	4.02
72	female	70-79	junior_high	below_2000	fair	above_3yr	full	widowed	three_plus	ppp	4.03	4.26	3.91	4.52	4.18	3.37	3.95	4.07	3.68	3.77	3.94	3.66	3.38	4.01	3.75	4.44	4.67	4.23	4.66	4.5	4.89	4.54	4.63	4.16	4.56	2.85	2.06	2.72	3.34	2.74	3.24	3.19	3.82	3.59	3.46	2.94	2.81	3.45	3.29
73	male	60-69	high_school	2000_3000	very_good	1_3yr	partial	widowed	two	private	4.31	4.37	3.81	3.69	4.05	3.49	3.75	3.78	4.28	3.82	3.33	3.47	3.66	3.84	3.58	3.77	3.27	4.03	3.34	3.6	2.85	2.79	2.53	2.27	2.61	2.46	3.3	2.81	3.72	3.07	2.94	2.42	1.75	2.99	2.52	2.77	2.53	3.42	3.04
74	female	80-89	primary	2000_3000	fair	above_3yr	full	married	two	ppp	3.58	3.15	2.94	3.06	3.18	5.0	4.79	4.71	4.13	4.66	4.42	4.33	3.64	3.78	4.04	3.54	2.47	3.62	3.26	3.22	3.59	3.06	3.46	3.67	3.44	3.91	3.68	3.05	3.18	3.46	1.4	1.91	2.72	2.26	2.07	3.3	3.69	3.2	3.19
75	male	60-69	junior_high	2000_3000	good	1_3yr	dependent	married	three_plus	private	3.34	3.67	4.1	3.8	3.73	3.85	3.85	3.76	4.14	3.9	3.68	3.72	3.53	3.19	3.53	3.41	3.44	3.38	3.02	3.31	4.18	4.38	4.04	4.15	4.19	1.98	2.16	1.44	2.87	2.12	3.57	3.32	3.47	3.09	3.36	2.75	2.36	2.81	3.03
76	female	80-89	junior_high	3000_5000	very_poor	below_1yr	full	widowed	three_plus	private	4.02	3.85	4.54	4.17	4.14	3.28	4.01	3.87	3.64	3.7	3.7	3.64	4.06	4.14	3.88	4.34	2.94	3.54	3.79	3.65	3.54	3.51	3.54	3.45	3.51	3.54	3.57	3.09	2.8	3.25	3.84	3.22	2.6	3.46	3.28	4.43	3.34	3.81	3.06
77	male	60-69	primary	above_5000	good	above_3yr	dependent	widowed	one	private	4.0	4.22	4.61	4.37	4.3	3.91	4.01	4.17	4.17	4.06	3.67	3.83	3.8	3.4	3.68	3.9	3.39	3.68	3.52	3.62	2.39	3.54	3.48	2.53	2.99	3.07	3.93	2.97	3.04	3.25	2.36	1.6	2.09	2.42	2.12	3.67	3.2	3.5	3.92
78	female	70-79	primary	3000_5000	fair	below_1yr	dependent	widowed	two	public	4.59	4.24	4.06	3.28	4.04	4.12	3.71	3.85	3.91	3.9	3.58	3.59	3.49	3.68	3.58	3.55	3.99	3.29	4.67	3.88	3.5	3.08	2.29	2.87	2.94	2.69	2.9	3.12	2.15	2.72	2.13	2.22	2.52	2.42	2.32	3.37	3.74	3.35	3.81
79	female	80-89	primary	above_5000	good	above_3yr	full	widowed	none	public	4.81	4.18	4.35	4.31	4.41	3.87	3.67	3.71	3.7	3.74	4.9	3.68	3.99	3.9	4.12	4.38	3.97	4.11	4.44	4.22	2.73	2.77	3.12	2.93	2.89	2.48	2.03	1.78	2.23	2.13	2.51	3.09	3.25	3.09	2.98	3.1	3.4	2.79	3.36
80	female	80-89	primary	2000_3000	good	1_3yr	partial	widowed	three_plus	private	4.0	3.89	4.16	4.54	4.15	4.5	4.12	3.68	3.82	4.03	3.32	3.28	3.68	4.09	3.59	4.79	4.71	4.24	3.44	4.3	2.86	3.94	3.14	3.49	3.36	3.53	2.61	3.53	3.14	3.2	3.78	2.72	3.04	3.04	3.15	3.35	3.55	3.65	4.14
81	female	70-79	high_school	2000_3000	fair	below_1yr	partial	widowed	two	private	4.44	4.14	3.91	3.72	4.05	3.91	4.99	4.46	4.47	4.46	2.12	2.62	3.53	2.83	2.78	4.1	3.83	4.16	3.2	3.83	4.48	4.6	4.29	3.54	4.23	2.61	2.89	3.37	2.08	2.74	3.41	2.95	2.31	2.39	2.76	3.57	3.26	3.46	4.23
82	male	70-79	high_school	above_5000	good	above_3yr	dependent	widowed	three_plus	private	3.73	3.93	4.01	3.49	3.79	2.54	2.78	3.87	3.51	3.17	4.0	3.25	3.81	3.94	3.75	3.77	2.91	3.91	3.24	3.46	2.18	2.96	2.5	2.56	2.55	2.39	2.41	2.93	1.45	2.3	2.97	2.76	2.17	3.51	2.85	3.85	3.43	3.45	3.02
83	female	80-89	primary	above_5000	good	below_1yr	full	widowed	three_plus	private	3.83	4.15	4.32	4.28	4.15	4.49	4.19	4.1	4.64	4.35	3.89	3.61	3.47	3.61	3.64	3.17	3.91	3.24	3.46	3.45	3.36	3.15	3.83	3.46	3.45	2.7	2.79	3.2	2.9	2.9	2.93	2.44	3.23	3.01	2.9	3.38	3.12	3.53	2.68
84	male	90+	high_school	above_5000	fair	below_1yr	full	widowed	three_plus	public	3.16	3.21	3.19	3.45	3.25	3.99	3.98	3.93	4.33	4.06	3.56	3.29	3.17	3.01	3.26	3.62	3.29	3.81	4.0	3.68	3.14	3.65	3.42	3.55	3.44	2.94	3.62	2.59	3.19	3.08	3.03	3.26	3.15	2.73	3.04	2.91	3.0	3.57	3.16
85	female	80-89	primary	below_2000	fair	below_1yr	partial	married	three_plus	ppp	4.79	4.64	4.61	4.18	4.56	3.19	4.62	3.77	4.66	4.06	2.81	3.11	3.6	3.85	3.34	4.66	4.58	4.65	3.95	4.46	3.55	3.58	4.17	3.24	3.64	1.98	2.7	1.42	1.32	1.86	3.48	3.6	3.52	4.25	3.71	2.52	2.97	3.33	2.45
86	male	60-69	primary	3000_5000	fair	below_1yr	partial	widowed	one	ppp	4.86	4.57	5.0	4.73	4.79	4.62	4.12	4.01	4.36	4.28	3.62	3.96	3.19	2.95	3.43	3.55	3.3	3.35	3.98	3.54	3.29	2.96	2.99	3.45	3.17	2.67	3.03	3.25	2.65	2.9	2.84	3.46	3.39	3.27	3.24	3.52	3.44	3.31	3.94
87	male	70-79	primary	below_2000	good	1_3yr	dependent	widowed	one	public	4.0	3.99	3.81	4.26	4.01	3.85	4.56	4.72	3.9	4.26	3.64	4.02	3.55	3.5	3.68	3.89	3.95	3.67	3.53	3.76	3.36	3.62	3.61	3.4	3.5	4.26	2.58	3.62	3.18	3.41	2.45	2.83	2.91	1.8	2.5	4.1	3.82	3.96	3.84
88	male	70-79	primary	3000_5000	fair	1_3yr	partial	widowed	three_plus	private	4.45	4.54	4.12	4.62	4.43	3.28	3.63	3.26	3.8	3.49	3.94	3.96	3.7	4.2	3.95	2.62	2.57	3.21	3.32	2.93	3.58	2.81	2.51	3.53	3.11	2.61	2.64	2.68	3.23	2.79	2.73	3.18	2.97	2.28	2.79	4.59	3.82	4.43	4.28
89	female	80-89	junior_high	below_2000	fair	below_1yr	dependent	married	three_plus	private	3.98	4.21	3.58	3.51	3.82	3.45	4.18	3.96	2.96	3.64	4.05	4.09	2.52	3.85	3.63	3.18	3.7	3.99	3.35	3.55	4.8	5.0	4.63	4.56	4.75	2.47	2.29	2.27	2.64	2.42	2.32	3.34	2.6	2.8	2.76	3.87	3.76	3.99	3.47
90	male	70-79	primary	below_2000	poor	1_3yr	full	married	three_plus	ppp	4.7	4.29	4.5	4.29	4.45	3.56	3.66	4.29	4.54	4.01	3.49	4.06	4.17	3.6	3.83	2.45	3.73	2.92	3.41	3.13	3.51	3.5	3.02	3.77	3.45	3.53	4.22	2.39	2.51	3.16	3.11	2.06	3.19	2.44	2.7	3.94	3.66	2.75	2.55
91	male	90+	junior_high	2000_3000	fair	above_3yr	partial	married	one	private	4.48	4.51	4.62	4.11	4.43	4.71	4.59	4.41	4.7	4.6	3.18	3.54	3.44	3.14	3.32	2.66	2.65	3.33	3.45	3.02	3.26	3.71	3.96	4.2	3.78	2.19	2.73	2.88	2.17	2.49	3.43	3.88	3.21	3.6	3.53	4.02	3.21	3.3	4.56
92	female	70-79	junior_high	below_2000	poor	above_3yr	partial	widowed	two	private	3.71	3.43	3.7	3.17	3.5	4.09	4.36	3.71	3.46	3.9	4.5	3.88	3.46	4.08	3.98	3.65	3.22	4.3	3.11	3.57	4.3	5.0	4.7	5.0	4.75	3.53	3.07	2.81	2.74	3.04	3.45	3.29	2.74	2.84	3.08	2.83	3.53	3.34	2.86
93	female	70-79	primary	above_5000	poor	1_3yr	full	married	two	private	3.8	4.02	4.27	3.73	3.95	3.79	4.46	4.4	3.62	4.07	3.49	3.01	2.82	3.6	3.23	4.21	4.1	4.56	4.01	4.22	4.37	4.03	3.64	3.93	3.99	2.44	2.63	2.74	2.5	2.58	2.36	2.24	3.16	3.45	2.8	2.97	2.95	3.6	2.82
94	male	70-79	junior_high	below_2000	very_good	1_3yr	dependent	widowed	one	ppp	4.84	4.64	4.9	4.23	4.65	3.52	3.24	2.83	3.45	3.26	3.41	3.51	3.7	3.67	3.57	3.36	3.63	4.42	3.53	3.74	3.36	4.21	3.97	4.21	3.94	4.09	3.04	4.45	3.56	3.78	3.38	2.78	3.8	3.09	3.26	3.21	3.26	2.41	3.58
95	male	60-69	primary	2000_3000	very_good	1_3yr	dependent	married	three_plus	public	4.04	4.34	4.07	3.73	4.04	4.56	4.55	4.36	4.7	4.54	3.75	4.09	3.71	3.9	3.86	3.81	4.73	4.41	4.19	4.28	2.97	3.2	3.81	3.14	3.28	4.25	4.12	4.46	4.32	4.29	3.45	2.84	3.29	2.74	3.08	3.75	2.86	3.15	3.57
96	female	70-79	primary	3000_5000	very_good	above_3yr	full	widowed	three_plus	public	3.91	5.0	4.41	4.46	4.44	4.38	4.23	4.34	4.74	4.42	3.95	4.32	4.64	3.98	4.22	3.32	2.58	3.23	2.76	2.97	3.15	3.37	2.99	3.4	3.23	1.89	2.31	2.14	3.18	2.38	2.77	2.37	3.3	3.41	2.96	3.74	3.68	3.37	4.21
97	female	80-89	high_school	3000_5000	good	1_3yr	full	married	one	ppp	3.6	3.4	3.66	3.33	3.5	3.81	3.71	4.35	4.08	3.99	5.0	4.06	4.63	4.3	4.5	4.42	3.49	3.43	3.93	3.82	3.26	3.28	3.23	3.19	3.24	3.29	3.48	2.47	2.9	3.03	2.14	2.59	2.68	3.18	2.64	4.48	5.0	4.51	4.83
98	female	80-89	college	2000_3000	poor	1_3yr	dependent	widowed	two	ppp	3.86	4.38	3.83	4.07	4.04	4.52	4.29	4.2	4.65	4.41	3.44	3.17	3.24	3.15	3.25	3.67	2.7	2.94	3.57	3.22	3.23	2.54	3.45	3.12	3.09	3.11	3.2	3.15	3.51	3.24	2.95	2.87	3.39	2.95	3.04	3.48	2.9	3.14	2.79
99	female	70-79	primary	3000_5000	good	1_3yr	dependent	widowed	three_plus	ppp	5.0	5.0	3.91	4.95	4.72	3.85	4.17	4.49	4.51	4.25	3.02	3.2	2.96	3.63	3.2	3.59	3.57	3.09	3.38	3.4	3.09	3.38	2.46	3.64	3.14	3.75	2.57	2.42	2.81	2.89	3.11	1.94	2.22	2.41	2.42	2.68	2.26	2.13	2.24
100	male	70-79	primary	above_5000	very_poor	1_3yr	dependent	widowed	one	public	3.86	3.61	3.88	3.31	3.66	3.59	4.06	3.7	3.98	3.83	3.9	3.86	3.51	4.45	3.93	4.45	3.58	3.17	3.91	3.78	3.74	4.18	3.78	4.0	3.92	2.93	2.81	2.7	2.04	2.62	2.66	2.57	2.91	2.7	2.71	3.81	3.28	2.9	3.95
101	female	80-89	high_school	2000_3000	poor	1_3yr	partial	widowed	three_plus	ppp	4.25	4.36	4.24	4.71	4.39	4.19	4.09	4.01	3.74	4.01	3.82	3.16	3.26	3.3	3.39	3.35	3.6	3.1	3.3	3.34	4.2	3.68	3.74	3.7	3.83	2.97	2.86	2.69	2.39	2.73	3.41	4.53	3.99	3.91	3.96	3.15	3.25	4.06	3.3
102	female	70-79	primary	above_5000	fair	1_3yr	full	widowed	three_plus	ppp	4.19	3.5	3.44	3.8	3.73	4.35	4.45	4.06	3.58	4.11	2.88	2.41	2.83	2.99	2.77	3.32	3.51	2.52	3.85	3.3	3.93	3.29	3.78	4.04	3.76	4.29	3.29	3.14	3.62	3.59	2.77	3.07	3.19	1.97	2.75	2.89	3.24	2.35	2.63
103	female	60-69	primary	3000_5000	fair	above_3yr	partial	married	three_plus	private	4.25	4.56	4.67	5.0	4.62	3.78	4.05	3.64	4.16	3.91	3.6	3.62	3.64	3.74	3.65	3.86	4.29	4.66	4.59	4.35	3.86	4.53	4.74	4.05	4.29	3.31	2.97	3.78	3.58	3.41	3.47	3.6	3.54	3.32	3.48	4.46	3.52	3.58	4.19
104	female	80-89	high_school	2000_3000	fair	below_1yr	dependent	widowed	three_plus	private	3.05	3.2	3.62	3.12	3.25	3.23	3.34	3.35	3.35	3.32	4.11	3.86	3.6	4.6	4.04	3.66	3.38	3.2	3.61	3.46	3.68	3.4	3.12	3.39	3.39	2.02	3.05	2.88	3.43	2.85	2.89	2.37	3.19	2.58	2.76	2.3	3.08	2.39	2.36
105	female	70-79	junior_high	2000_3000	fair	above_3yr	dependent	married	none	private	4.11	3.83	4.66	4.26	4.21	4.02	3.44	3.51	4.19	3.79	4.23	4.39	4.18	4.68	4.37	3.45	3.59	3.03	4.1	3.54	3.57	3.27	3.29	2.58	3.18	2.03	2.79	2.21	2.55	2.39	3.23	3.55	2.94	3.05	3.19	3.65	3.44	4.13	3.75
106	male	70-79	junior_high	3000_5000	poor	1_3yr	dependent	widowed	one	public	4.02	4.32	4.36	4.41	4.28	3.91	4.54	3.9	4.05	4.1	4.18	3.51	2.94	3.58	3.55	4.83	3.87	3.94	4.25	4.22	3.13	3.11	4.2	3.85	3.57	3.63	3.26	3.31	3.74	3.48	3.14	3.69	3.73	2.45	3.25	2.94	4.15	3.62	3.89
107	female	80-89	high_school	above_5000	fair	1_3yr	partial	widowed	three_plus	public	3.6	3.52	3.57	4.13	3.7	4.18	4.45	3.8	4.37	4.2	4.13	4.39	3.95	4.09	4.14	3.64	3.02	3.16	2.69	3.13	2.38	2.61	2.08	2.93	2.5	3.6	3.4	3.02	3.62	3.41	3.36	3.05	2.5	3.08	3.0	3.51	4.2	3.34	3.68
108	female	70-79	high_school	2000_3000	fair	1_3yr	full	married	one	ppp	4.47	4.07	4.11	4.01	4.17	4.0	3.18	3.71	3.99	3.72	3.6	3.81	3.41	3.32	3.53	3.27	3.5	3.65	3.19	3.4	2.91	3.11	2.67	2.19	2.72	3.17	4.0	2.83	2.49	3.12	2.51	3.06	3.3	2.12	2.75	2.33	2.91	2.15	2.22
109	female	80-89	junior_high	3000_5000	poor	below_1yr	partial	single	one	public	4.55	4.42	4.49	4.62	4.52	4.1	4.21	3.98	3.66	3.99	3.09	2.92	3.71	3.81	3.38	2.1	3.14	2.94	2.73	2.73	4.23	3.23	4.21	3.9	3.89	3.57	3.45	3.5	3.68	3.55	2.92	3.31	3.11	3.07	3.11	4.21	4.14	4.24	3.68
110	male	90+	primary	below_2000	fair	below_1yr	full	widowed	two	private	3.82	4.06	3.89	3.26	3.76	4.25	4.28	4.25	4.27	4.26	3.47	3.74	3.81	3.07	3.52	3.74	2.64	3.17	3.44	3.25	3.04	3.68	3.37	3.56	3.41	2.33	2.47	2.21	2.84	2.46	2.2	2.9	2.97	2.71	2.69	2.62	2.38	2.05	3.4
111	male	70-79	primary	3000_5000	poor	1_3yr	dependent	married	one	public	3.81	3.66	3.75	3.92	3.78	4.42	4.01	4.07	4.04	4.14	3.84	3.96	3.74	3.19	3.69	4.43	3.68	4.63	4.21	4.24	4.8	3.75	4.51	4.1	4.29	2.25	2.57	2.22	2.57	2.4	2.65	2.41	2.2	2.97	2.56	4.7	3.82	4.01	3.96
112	female	60-69	primary	2000_3000	poor	below_1yr	dependent	widowed	two	ppp	4.88	4.42	5.0	4.33	4.66	4.18	4.49	4.34	4.3	4.33	2.86	3.67	2.73	3.33	3.15	3.95	4.44	4.25	3.53	4.04	3.4	3.49	2.49	3.04	3.11	3.45	3.48	3.4	2.89	3.3	2.49	2.83	1.93	2.91	2.54	3.33	3.46	2.9	2.65
113	female	70-79	primary	below_2000	fair	above_3yr	dependent	widowed	two	ppp	4.2	4.45	3.91	3.75	4.08	4.03	4.35	4.0	4.09	4.12	3.03	2.21	3.2	2.75	2.8	3.6	3.81	3.88	3.62	3.73	3.6	3.48	3.16	3.51	3.44	2.67	2.74	3.05	2.63	2.77	2.93	3.51	2.79	3.52	3.19	3.06	4.16	3.3	3.37
114	male	70-79	college	3000_5000	good	1_3yr	dependent	married	two	public	4.79	3.35	3.6	3.57	3.83	4.07	3.64	3.36	4.44	3.88	4.09	3.78	4.95	4.4	4.31	3.81	3.99	3.78	3.41	3.75	3.93	3.34	3.71	3.11	3.52	2.55	3.49	2.02	2.39	2.61	4.07	3.12	3.01	3.5	3.43	3.1	3.19	3.71	3.11
115	female	70-79	junior_high	3000_5000	poor	above_3yr	dependent	widowed	one	ppp	3.45	3.92	3.99	3.82	3.79	3.74	3.37	3.75	3.29	3.54	3.73	5.0	4.13	4.59	4.36	3.26	3.36	3.63	3.55	3.45	4.01	3.75	3.23	3.62	3.65	3.38	2.73	3.16	2.43	2.92	2.84	2.54	2.77	2.98	2.78	3.77	3.69	4.06	3.71
116	female	90+	junior_high	2000_3000	fair	above_3yr	full	widowed	one	public	4.3	3.69	3.65	3.4	3.76	4.16	4.04	4.54	4.86	4.4	3.0	2.38	2.77	3.28	2.86	2.96	3.82	3.8	3.51	3.52	3.17	3.82	3.52	3.81	3.58	3.46	2.8	3.02	3.63	3.23	2.55	2.87	3.13	3.24	2.95	3.77	2.91	3.62	3.13
117	male	70-79	primary	below_2000	fair	1_3yr	dependent	widowed	none	ppp	3.97	3.91	3.94	3.85	3.92	3.72	3.65	3.55	3.67	3.65	2.82	3.31	3.74	3.22	3.27	4.06	3.85	3.72	4.11	3.94	4.01	3.99	5.0	4.24	4.31	4.05	3.15	3.51	4.06	3.69	2.23	2.33	2.68	3.19	2.61	4.09	3.27	3.95	3.6
118	male	60-69	high_school	3000_5000	good	above_3yr	full	widowed	one	private	3.75	4.32	4.49	4.04	4.15	4.48	4.19	4.39	4.21	4.32	2.86	3.09	3.42	3.09	3.12	4.34	3.62	3.52	3.61	3.77	4.18	3.87	3.45	3.91	3.85	3.31	4.15	3.89	4.17	3.88	3.24	3.4	3.54	3.55	3.43	2.62	2.06	2.37	2.72
119	male	70-79	junior_high	2000_3000	fair	1_3yr	dependent	widowed	two	public	4.57	4.25	4.62	4.13	4.39	4.12	3.91	4.83	4.09	4.24	2.59	3.53	3.08	3.46	3.16	2.84	2.61	3.65	2.84	2.98	2.89	3.11	3.16	3.35	3.13	3.64	2.85	4.06	3.64	3.55	3.06	3.56	3.55	3.62	3.45	3.78	3.59	3.7	4.0
120	male	90+	high_school	2000_3000	good	1_3yr	full	widowed	one	private	4.59	4.67	5.0	4.2	4.61	4.49	4.11	4.63	3.53	4.19	3.33	3.78	2.66	2.8	3.14	2.33	1.93	2.67	2.2	2.28	2.27	3.38	2.66	2.2	2.63	3.38	1.95	2.39	3.42	2.78	3.0	3.17	3.72	4.05	3.49	2.23	2.47	2.61	3.05
121	female	70-79	primary	below_2000	poor	above_3yr	partial	widowed	two	public	3.9	4.13	4.12	4.19	4.09	4.2	4.87	4.14	4.55	4.44	3.02	3.11	3.42	3.48	3.26	3.92	4.0	4.34	3.96	4.05	3.31	3.25	3.82	4.15	3.63	2.46	2.17	2.26	3.43	2.58	4.01	3.43	3.54	3.73	3.68	3.35	3.01	3.43	3.11
122	female	80-89	high_school	3000_5000	good	1_3yr	dependent	widowed	none	public	4.21	4.13	3.75	4.19	4.07	3.24	3.22	3.73	3.3	3.37	3.34	3.56	3.82	3.88	3.65	3.52	3.39	3.44	3.15	3.37	3.24	3.67	4.02	3.66	3.65	2.97	4.3	2.93	3.9	3.53	2.07	2.29	2.97	2.37	2.43	3.91	3.52	4.44	4.08
123	female	80-89	junior_high	3000_5000	fair	1_3yr	dependent	married	three_plus	private	3.94	4.17	4.0	4.26	4.09	3.69	3.97	4.02	3.67	3.84	3.52	3.39	3.02	2.83	3.19	3.22	3.08	3.07	3.53	3.23	4.15	2.63	3.23	3.35	3.34	4.01	2.7	3.52	3.57	3.45	3.84	3.17	2.56	4.03	3.4	3.33	3.09	3.71	4.12
124	female	70-79	junior_high	2000_3000	fair	1_3yr	partial	married	two	public	4.0	4.57	3.96	4.13	4.16	4.39	4.18	4.36	3.92	4.21	4.71	4.89	4.87	5.0	4.87	3.15	2.95	3.14	3.5	3.18	2.04	2.04	3.16	3.62	2.71	2.92	3.59	3.13	3.26	3.22	2.5	1.53	2.15	2.19	2.09	2.68	2.43	3.35	2.51
125	female	80-89	high_school	2000_3000	very_good	above_3yr	dependent	single	three_plus	public	4.25	4.64	4.24	4.58	4.43	4.33	4.54	3.92	4.22	4.25	3.19	3.92	3.84	2.88	3.46	4.24	2.85	3.47	3.83	3.6	3.44	2.46	3.79	3.25	3.24	3.43	3.57	3.54	4.04	3.65	2.84	3.97	3.55	3.19	3.39	3.28	3.91	3.09	3.55
126	male	70-79	primary	3000_5000	fair	1_3yr	dependent	widowed	three_plus	ppp	3.95	3.96	4.69	3.97	4.14	3.67	4.26	3.98	3.85	3.94	3.86	4.05	3.27	3.48	3.67	3.51	4.51	4.01	3.56	3.9	3.98	4.42	4.1	4.17	4.17	1.78	2.95	3.3	3.69	2.93	3.98	3.67	3.03	3.83	3.63	3.66	2.78	3.93	4.13
127	male	80-89	primary	below_2000	fair	1_3yr	full	widowed	two	public	3.93	4.3	4.23	3.93	4.1	4.83	4.16	4.45	4.48	4.48	3.6	3.98	4.24	3.83	3.91	4.05	3.67	2.98	3.52	3.55	3.25	3.45	4.37	4.07	3.78	3.26	2.91	2.38	2.96	2.88	2.88	3.56	4.09	3.33	3.47	2.65	2.9	3.84	3.45
128	female	70-79	primary	below_2000	good	1_3yr	full	married	two	public	4.11	4.08	3.66	4.51	4.09	3.45	4.04	3.5	3.42	3.61	2.93	2.26	2.9	2.69	2.7	3.55	3.85	3.55	3.27	3.56	2.51	3.46	2.73	2.45	2.79	2.93	2.7	2.12	2.1	2.46	2.82	2.79	3.19	3.37	3.04	3.23	3.51	2.57	4.25
129	male	60-69	primary	below_2000	very_good	1_3yr	dependent	widowed	two	private	3.97	3.74	3.43	3.98	3.78	4.43	4.38	4.19	4.15	4.29	3.62	3.94	3.73	3.29	3.65	2.74	2.74	2.79	2.79	2.76	4.22	3.43	3.79	4.06	3.87	2.75	2.85	3.14	3.37	3.03	1.62	2.31	1.99	1.64	1.89	3.26	2.83	3.1	2.32
130	male	70-79	junior_high	2000_3000	fair	1_3yr	full	married	three_plus	public	3.84	3.95	3.76	4.17	3.93	3.62	3.49	3.77	4.0	3.72	3.89	3.57	3.96	4.2	3.91	3.22	3.56	2.77	3.29	3.21	3.85	3.2	3.87	3.23	3.54	2.96	2.8	2.79	2.63	2.79	2.53	2.29	2.42	2.95	2.55	3.22	2.64	3.26	3.25
131	male	60-69	junior_high	2000_3000	poor	below_1yr	partial	widowed	two	ppp	4.31	4.8	5.0	4.36	4.62	4.09	4.04	4.16	4.2	4.12	3.81	4.09	3.96	3.69	3.89	3.36	3.49	3.53	3.09	3.37	2.81	2.87	2.7	3.45	2.96	2.81	3.39	2.78	3.16	3.04	3.2	3.27	3.2	3.49	3.29	2.65	2.64	1.97	3.03
132	female	80-89	primary	2000_3000	fair	above_3yr	dependent	single	two	private	4.04	4.16	4.39	4.57	4.29	3.94	3.6	4.46	3.44	3.86	3.12	3.13	3.59	3.82	3.42	3.11	4.17	3.6	3.86	3.68	2.75	3.15	3.11	3.36	3.09	3.29	3.26	2.89	2.6	3.01	3.45	2.85	2.52	3.02	2.96	3.05	3.48	2.56	3.55
133	male	70-79	junior_high	3000_5000	fair	below_1yr	partial	widowed	three_plus	private	3.8	3.37	3.68	3.5	3.59	3.69	4.07	3.5	4.14	3.85	3.79	3.64	3.0	3.59	3.5	3.24	3.19	2.98	3.44	3.21	4.21	3.39	4.32	4.24	4.04	3.08	2.85	3.71	2.99	3.16	3.54	3.82	2.33	2.75	3.11	2.77	3.08	2.69	3.28
134	male	60-69	primary	below_2000	very_good	above_3yr	dependent	married	two	public	4.16	4.02	3.89	3.83	3.98	4.59	4.9	4.78	4.25	4.63	2.87	3.4	3.58	3.63	3.37	3.92	3.02	3.98	3.71	3.66	3.21	3.65	2.56	2.65	3.02	3.01	2.64	2.95	2.59	2.8	3.36	3.09	2.2	3.08	2.93	2.45	2.22	2.78	3.02
135	female	70-79	high_school	2000_3000	very_good	1_3yr	dependent	married	two	public	4.01	4.71	4.42	4.53	4.42	3.42	3.26	3.67	3.42	3.44	3.12	3.9	3.15	3.36	3.38	3.34	3.92	4.3	3.47	3.76	3.07	3.42	2.72	2.87	3.02	3.83	2.61	3.42	2.37	3.06	2.31	1.86	2.49	3.01	2.42	3.99	2.45	3.54	3.57
136	female	70-79	primary	2000_3000	fair	1_3yr	partial	widowed	two	public	4.38	4.38	4.04	4.06	4.22	3.78	4.7	4.23	3.95	4.17	3.8	3.45	3.86	3.64	3.69	3.24	3.51	3.88	2.6	3.31	3.62	2.88	3.23	3.56	3.32	2.47	3.41	1.99	2.61	2.62	2.41	2.5	2.75	3.28	2.73	3.28	3.22	3.45	3.01
137	female	80-89	primary	below_2000	good	above_3yr	dependent	widowed	three_plus	public	3.19	3.78	3.44	3.63	3.51	3.42	3.76	3.57	3.95	3.68	3.21	3.9	3.23	3.5	3.46	3.75	3.27	3.64	4.21	3.72	4.01	3.51	4.56	4.31	4.1	2.73	2.91	2.84	3.05	2.88	2.25	3.24	3.26	3.24	3.0	3.5	3.5	2.99	3.87
138	male	90+	primary	3000_5000	good	1_3yr	full	married	two	private	3.11	3.15	3.59	3.31	3.29	3.79	4.72	4.07	4.11	4.17	3.74	4.01	3.77	3.37	3.72	3.3	3.17	3.42	3.34	3.31	4.69	5.0	4.65	4.52	4.71	2.58	2.47	2.95	2.62	2.65	4.0	3.49	4.14	4.08	3.93	2.6	3.28	2.84	2.39
139	female	70-79	primary	below_2000	good	above_3yr	full	widowed	two	ppp	3.66	3.62	3.57	3.69	3.63	3.62	4.4	3.47	4.1	3.9	2.81	3.62	3.09	2.3	2.95	4.06	4.0	3.9	3.38	3.83	3.07	3.9	3.68	3.12	3.44	2.39	2.49	2.08	1.98	2.24	2.88	2.8	2.77	2.23	2.67	3.67	3.02	2.43	3.7
140	male	80-89	junior_high	3000_5000	fair	1_3yr	dependent	widowed	two	ppp	4.28	4.21	4.38	4.05	4.23	5.0	4.53	4.1	4.67	4.57	3.23	3.25	3.14	3.67	3.33	3.62	3.72	3.13	3.25	3.43	3.51	4.18	3.07	3.83	3.65	2.95	2.88	1.85	2.03	2.43	2.94	2.17	1.83	3.14	2.52	3.61	3.48	3.23	2.97
141	female	80-89	primary	3000_5000	fair	below_1yr	full	widowed	none	ppp	4.14	3.91	3.94	4.23	4.06	4.47	4.0	4.42	4.22	4.28	5.0	4.05	4.52	4.75	4.58	4.0	3.56	2.88	3.96	3.6	3.55	2.69	2.45	3.12	2.95	2.52	2.9	2.72	2.73	2.72	2.29	2.24	2.72	2.56	2.45	2.98	4.2	3.32	3.2
142	male	90+	junior_high	3000_5000	poor	above_3yr	partial	married	three_plus	ppp	3.86	3.97	3.39	4.12	3.83	3.69	4.26	3.65	3.94	3.88	2.73	2.95	2.82	3.46	2.99	3.54	3.43	3.48	3.44	3.47	2.91	3.23	3.43	3.21	3.2	3.08	3.53	3.67	4.23	3.63	3.59	4.14	3.55	3.98	3.82	3.37	3.37	3.39	3.74
143	female	60-69	primary	below_2000	good	above_3yr	dependent	widowed	two	public	4.07	4.5	4.7	3.95	4.31	3.97	4.02	4.31	3.87	4.04	3.68	3.56	3.6	3.79	3.66	3.35	4.63	3.34	3.65	3.74	3.66	4.63	3.05	3.88	3.81	3.24	3.09	3.54	2.84	3.18	2.91	2.38	2.47	2.06	2.45	2.74	3.21	2.43	2.78
144	female	70-79	primary	3000_5000	very_good	above_3yr	dependent	married	three_plus	public	4.18	4.02	4.41	4.41	4.26	4.8	4.81	4.84	4.02	4.62	3.06	3.54	3.6	3.29	3.37	2.44	2.53	2.63	1.98	2.4	2.75	2.04	3.6	3.04	2.86	2.73	2.86	3.12	4.09	3.2	2.35	2.14	2.15	2.05	2.18	2.53	1.91	2.61	3.07
145	female	60-69	primary	2000_3000	poor	below_1yr	dependent	widowed	three_plus	ppp	4.46	3.79	4.36	3.76	4.09	3.9	3.63	4.48	4.9	4.23	3.26	2.93	3.22	3.23	3.16	3.96	3.48	4.17	3.98	3.9	3.12	3.4	3.33	2.78	3.16	3.45	3.56	3.42	3.41	3.46	3.07	3.56	3.31	3.29	3.31	4.09	3.96	3.93	4.0
146	female	60-69	junior_high	above_5000	fair	1_3yr	dependent	married	two	private	4.06	4.09	4.59	4.45	4.3	4.76	4.56	4.77	5.0	4.77	3.5	4.33	3.83	3.22	3.72	4.02	3.76	2.83	3.88	3.62	3.49	3.34	4.33	3.24	3.6	3.89	2.56	3.3	3.21	3.24	3.24	3.59	2.6	3.02	3.11	2.18	2.86	2.85	2.85
147	male	80-89	high_school	3000_5000	good	1_3yr	dependent	married	none	private	4.18	3.89	3.83	4.08	4.0	4.3	3.62	4.16	4.23	4.08	4.21	4.45	4.04	4.13	4.21	2.41	3.5	3.27	2.72	2.98	4.1	3.49	3.25	3.83	3.67	2.17	2.97	2.28	3.09	2.63	2.79	3.66	3.77	2.57	3.2	3.67	3.13	4.56	3.9
148	male	80-89	primary	below_2000	good	below_1yr	dependent	widowed	two	private	3.83	3.26	4.07	3.69	3.71	4.03	4.39	4.36	4.61	4.35	3.54	3.64	4.08	3.81	3.77	3.11	3.16	3.59	3.13	3.25	4.31	3.99	3.57	3.73	3.9	3.03	2.65	3.44	3.63	3.19	3.48	2.88	3.91	4.15	3.6	4.58	4.46	3.34	4.45
149	female	80-89	junior_high	2000_3000	good	below_1yr	partial	married	three_plus	private	3.52	4.09	3.97	4.21	3.95	3.6	4.22	3.64	3.98	3.86	3.8	3.57	3.36	4.06	3.7	4.15	3.35	3.74	3.19	3.61	4.07	4.07	3.53	3.61	3.82	3.25	3.34	2.4	3.47	3.12	3.1	3.19	3.39	3.08	3.19	3.53	2.41	2.96	3.67
150	male	70-79	high_school	3000_5000	fair	above_3yr	partial	married	one	public	3.19	3.39	3.7	4.14	3.61	3.68	3.81	3.14	3.61	3.56	3.55	3.23	3.24	3.83	3.46	3.07	3.57	3.5	4.12	3.56	4.0	3.51	3.61	3.85	3.74	3.52	4.3	3.52	3.85	3.8	4.42	4.0	3.93	3.38	3.93	3.94	3.47	2.96	3.13
151	male	90+	primary	below_2000	fair	1_3yr	full	widowed	three_plus	private	4.55	4.1	3.76	4.62	4.26	3.77	4.01	3.99	3.93	3.92	3.87	3.61	4.18	3.26	3.73	3.24	3.68	3.52	3.44	3.47	4.63	4.08	3.22	3.83	3.94	3.08	3.31	3.79	3.08	3.32	2.93	3.0	3.26	3.53	3.18	3.18	2.76	2.55	3.49
152	female	70-79	college	2000_3000	good	above_3yr	full	married	three_plus	ppp	3.73	3.72	3.81	3.89	3.78	3.6	3.98	3.55	3.83	3.74	4.25	3.92	4.41	3.95	4.13	3.19	4.09	3.39	3.05	3.43	3.39	3.21	3.77	3.88	3.56	3.46	2.65	2.75	3.33	3.05	2.36	2.41	2.29	2.42	2.37	3.5	3.02	2.91	3.35
153	male	70-79	primary	3000_5000	fair	1_3yr	full	married	one	private	3.77	3.33	3.63	4.18	3.73	3.67	4.2	3.49	4.45	3.95	2.44	2.92	2.36	3.21	2.73	2.94	3.22	2.41	2.31	2.72	3.2	4.09	3.42	4.61	3.83	1.94	2.46	2.64	3.3	2.59	2.09	3.64	3.62	2.23	2.89	2.24	2.28	2.12	2.82
154	female	80-89	high_school	below_2000	poor	below_1yr	dependent	married	three_plus	private	3.5	4.22	3.99	3.78	3.87	4.31	4.15	4.39	4.17	4.25	3.79	3.77	3.41	3.54	3.62	3.02	3.36	2.68	2.89	2.99	3.76	2.83	3.07	3.01	3.17	4.0	3.37	2.98	2.73	3.27	2.77	2.54	2.77	3.0	2.77	2.35	2.59	2.9	1.81
155	male	70-79	high_school	2000_3000	good	1_3yr	full	widowed	one	private	4.6	4.68	4.78	5.0	4.76	4.1	3.83	3.89	3.48	3.83	3.96	3.36	3.5	4.14	3.74	3.8	3.48	3.54	3.46	3.57	3.22	3.21	2.7	3.25	3.1	3.09	3.28	2.84	3.02	3.06	2.73	2.68	2.66	2.54	2.65	1.8	2.19	2.1	2.97
156	male	80-89	college	below_2000	very_good	1_3yr	partial	widowed	two	private	3.37	3.54	4.19	3.5	3.65	4.69	4.43	4.59	4.82	4.63	3.32	3.58	3.46	3.88	3.56	4.75	4.09	4.47	4.61	4.48	4.67	3.84	4.86	4.29	4.42	2.88	3.24	2.16	2.45	2.68	2.86	1.44	2.03	2.48	2.21	3.57	4.23	4.37	4.01
157	male	60-69	high_school	2000_3000	poor	above_3yr	dependent	widowed	two	private	4.24	4.6	4.06	4.39	4.32	3.58	3.9	3.29	3.9	3.67	4.1	3.72	3.51	4.28	3.9	4.23	4.07	4.76	4.53	4.4	3.94	2.77	2.97	2.82	3.12	2.8	3.83	3.47	2.97	3.26	3.29	3.81	4.09	4.23	3.86	1.87	2.41	3.0	2.81
158	male	70-79	primary	below_2000	poor	1_3yr	dependent	single	three_plus	private	4.31	3.82	3.83	3.64	3.9	3.95	4.47	4.12	4.01	4.14	3.69	3.63	3.56	3.56	3.61	3.91	4.09	4.15	3.79	3.99	3.72	3.47	3.78	3.39	3.59	2.51	3.42	3.0	3.57	3.13	2.22	2.32	2.13	2.55	2.3	4.06	3.89	3.72	4.08
159	female	80-89	primary	2000_3000	poor	above_3yr	dependent	widowed	three_plus	ppp	4.38	3.87	3.67	3.69	3.9	4.24	4.01	4.11	4.09	4.11	3.56	4.21	3.53	3.62	3.73	1.91	3.01	2.95	2.46	2.58	3.46	3.6	3.58	3.45	3.52	2.25	2.21	2.85	3.6	2.73	3.04	2.71	2.44	2.57	2.69	2.79	3.15	3.72	3.65
160	female	70-79	primary	3000_5000	poor	1_3yr	partial	widowed	one	ppp	3.88	4.11	4.04	4.24	4.07	4.09	4.07	4.56	4.43	4.29	4.38	4.46	3.67	4.36	4.22	3.83	4.18	3.87	4.58	4.11	2.93	2.91	2.77	3.19	2.95	3.1	3.22	2.88	3.62	3.21	3.52	2.57	2.67	3.34	3.03	2.47	2.49	2.74	2.95
161	male	70-79	primary	2000_3000	good	below_1yr	full	widowed	two	ppp	4.48	4.31	4.33	4.16	4.32	4.26	3.81	4.03	3.47	3.89	3.85	4.38	4.83	4.82	4.47	4.37	4.1	4.75	4.92	4.54	3.14	2.73	2.47	3.54	2.97	2.25	2.63	2.49	1.91	2.32	3.1	4.0	3.42	4.62	3.79	3.13	4.31	3.57	3.33
162	female	70-79	junior_high	3000_5000	fair	below_1yr	dependent	widowed	three_plus	public	3.7	3.89	4.46	4.15	4.05	3.37	4.42	4.09	4.54	4.11	3.26	3.64	2.95	3.52	3.34	3.7	3.88	3.29	4.14	3.75	2.96	2.42	3.03	3.23	2.91	3.31	2.94	2.97	2.85	3.02	2.88	2.69	2.76	2.76	2.77	2.92	3.28	3.3	3.43
163	male	70-79	junior_high	2000_3000	good	1_3yr	dependent	widowed	three_plus	public	3.73	3.94	3.63	3.97	3.82	4.68	4.69	4.9	4.8	4.77	3.95	3.9	3.91	3.94	3.92	2.99	3.52	3.44	3.73	3.42	3.19	2.58	3.16	2.93	2.97	3.02	2.61	2.3	2.73	2.66	2.45	2.69	2.67	2.65	2.62	3.28	3.17	3.32	3.35
164	female	60-69	junior_high	below_2000	fair	1_3yr	dependent	widowed	one	public	3.76	3.29	3.94	3.17	3.54	4.48	4.2	3.75	3.96	4.1	4.2	3.16	4.3	4.19	3.97	3.69	4.44	4.26	3.46	3.96	2.33	3.22	3.47	3.11	3.03	3.62	3.0	2.74	2.42	2.95	3.0	2.93	2.93	2.59	2.86	3.08	3.81	2.93	3.65
165	female	60-69	college	3000_5000	very_good	above_3yr	full	widowed	none	private	4.57	4.6	4.33	4.19	4.42	4.61	5.0	4.76	5.0	4.84	3.55	4.21	4.3	3.5	3.89	3.27	3.26	3.14	3.57	3.31	3.19	3.02	2.65	3.05	2.98	2.9	3.87	4.13	3.77	3.67	2.41	2.92	3.22	2.17	2.68	2.99	3.27	3.88	3.88
166	female	70-79	high_school	below_2000	poor	above_3yr	full	widowed	two	private	4.28	4.07	4.18	3.95	4.12	4.5	3.95	3.93	3.61	4.0	2.61	2.84	3.12	3.1	2.92	2.71	3.7	3.61	4.27	3.57	3.77	3.46	3.14	3.82	3.55	2.27	3.7	3.68	2.9	3.14	2.5	2.71	3.13	3.27	2.9	3.45	2.24	2.86	2.43
167	female	80-89	primary	below_2000	poor	1_3yr	dependent	widowed	none	private	4.15	4.4	4.21	4.14	4.22	4.01	4.19	4.6	4.4	4.3	3.73	3.57	4.4	4.48	4.05	3.07	3.25	3.21	3.17	3.18	3.71	3.33	3.68	3.35	3.52	3.56	3.25	2.63	3.06	3.12	2.07	2.74	2.95	2.39	2.54	4.02	2.7	3.88	4.62
168	female	70-79	primary	2000_3000	very_poor	1_3yr	dependent	widowed	two	ppp	4.52	4.27	4.09	4.58	4.37	3.74	4.49	3.88	4.69	4.2	3.51	3.35	3.3	3.51	3.42	4.4	3.8	4.69	3.49	4.1	4.3	3.03	4.32	3.57	3.8	3.37	2.61	2.72	2.43	2.78	3.35	2.73	2.84	3.22	3.04	3.86	2.98	3.35	2.42
169	female	70-79	junior_high	below_2000	poor	below_1yr	dependent	widowed	two	ppp	3.89	3.38	3.71	3.71	3.67	3.56	3.76	3.84	3.87	3.76	3.74	3.94	4.03	3.99	3.92	2.74	2.81	3.17	2.82	2.88	3.46	4.23	4.13	4.05	3.97	2.1	3.12	2.76	2.57	2.64	2.96	2.52	2.74	3.55	2.94	3.98	3.99	3.39	3.62
170	female	90+	high_school	2000_3000	good	1_3yr	full	widowed	three_plus	private	3.23	3.21	3.42	3.09	3.24	4.61	3.79	3.91	4.2	4.13	2.64	3.31	2.22	3.16	2.83	3.29	2.53	4.58	3.56	3.49	3.75	4.59	4.34	4.02	4.18	4.33	3.95	4.28	3.75	4.08	3.07	4.07	3.35	2.79	3.32	3.46	2.9	2.97	3.97
171	male	70-79	high_school	above_5000	poor	above_3yr	dependent	married	one	private	4.59	3.88	3.51	3.57	3.89	4.61	4.72	4.27	4.61	4.55	3.42	3.54	3.48	3.79	3.56	3.63	4.0	3.67	3.91	3.8	3.97	3.26	4.41	3.96	3.9	2.43	3.56	2.86	2.87	2.93	3.03	2.37	3.05	2.97	2.86	3.47	3.05	2.6	3.28
172	male	70-79	primary	2000_3000	very_poor	above_3yr	dependent	married	three_plus	ppp	3.49	3.88	3.9	3.86	3.78	3.88	4.77	3.25	3.56	3.86	3.19	3.11	2.9	3.1	3.08	2.27	3.92	3.77	3.0	3.24	3.27	2.38	3.52	3.04	3.05	2.0	2.5	3.28	2.77	2.64	2.7	2.9	2.67	3.06	2.83	2.34	2.55	3.04	2.86
173	female	70-79	primary	above_5000	fair	below_1yr	partial	widowed	three_plus	public	4.55	4.24	3.99	4.63	4.35	4.36	3.77	3.32	4.3	3.94	2.59	3.24	3.32	2.67	2.96	2.75	3.43	3.79	3.35	3.33	3.61	3.93	3.13	2.95	3.41	3.7	3.37	3.56	3.44	3.52	3.79	2.82	2.06	2.28	2.74	4.42	4.25	3.09	3.94
174	female	80-89	primary	3000_5000	fair	above_3yr	partial	widowed	three_plus	private	4.07	4.05	4.33	4.78	4.31	4.19	4.49	5.0	4.42	4.53	2.55	2.8	2.11	3.33	2.7	3.6	3.35	3.57	3.1	3.4	2.66	3.47	3.73	2.93	3.2	2.99	2.51	2.36	2.52	2.59	3.35	3.25	3.35	3.23	3.29	3.5	3.22	4.1	3.15
175	female	80-89	junior_high	2000_3000	fair	1_3yr	full	widowed	two	private	3.65	3.46	3.55	3.87	3.63	4.36	3.83	4.18	3.83	4.05	4.43	4.17	3.82	4.82	4.31	2.65	2.73	2.73	3.07	2.79	2.22	2.12	2.4	2.51	2.31	3.32	3.55	3.06	3.68	3.4	2.42	2.58	2.22	2.88	2.52	3.38	3.68	3.55	2.47
176	female	70-79	junior_high	3000_5000	fair	1_3yr	partial	married	three_plus	private	3.16	3.15	3.42	3.6	3.33	4.29	4.23	3.6	3.72	3.96	3.88	3.41	4.27	3.47	3.76	4.35	3.3	4.04	3.36	3.76	3.71	3.12	3.15	3.32	3.32	2.93	3.3	2.75	2.75	2.93	3.11	3.2	2.67	2.61	2.9	4.41	3.89	5.0	4.92
177	female	80-89	college	above_5000	good	above_3yr	partial	widowed	three_plus	private	4.0	4.17	4.15	4.08	4.1	5.0	4.17	3.88	4.17	4.3	3.02	3.8	3.22	3.76	3.45	3.12	3.67	2.96	3.71	3.36	3.11	2.45	2.94	3.46	2.99	2.47	2.39	2.5	2.3	2.41	2.58	3.06	2.58	2.96	2.8	3.19	2.53	2.74	2.99
178	female	80-89	high_school	3000_5000	good	above_3yr	dependent	widowed	three_plus	public	4.7	4.58	4.33	4.46	4.52	4.04	4.06	4.12	4.11	4.08	3.82	3.65	4.36	3.27	3.77	4.04	3.72	2.78	4.17	3.68	4.23	3.41	3.2	3.45	3.57	2.9	1.97	2.02	2.8	2.42	3.61	3.01	3.44	3.38	3.36	2.24	3.21	3.29	2.92
179	female	70-79	primary	3000_5000	fair	above_3yr	full	widowed	three_plus	public	3.39	3.89	3.66	3.51	3.61	3.76	3.58	3.58	3.9	3.7	3.69	2.84	2.58	3.24	3.09	3.08	4.14	3.11	4.15	3.62	3.11	2.57	2.36	3.21	2.81	2.81	3.06	1.96	2.89	2.68	3.14	3.34	3.21	4.19	3.47	3.18	2.71	3.83	2.81
180	female	70-79	junior_high	below_2000	very_poor	below_1yr	dependent	widowed	one	public	4.34	3.94	3.8	3.93	4.0	3.36	4.28	4.01	4.27	3.98	3.11	3.28	3.89	4.05	3.58	4.27	4.41	4.04	4.24	4.24	4.9	5.0	3.46	4.07	4.36	2.69	2.46	2.37	3.14	2.67	1.64	2.5	1.27	2.07	1.87	3.41	3.29	3.17	3.07
181	female	80-89	high_school	2000_3000	poor	below_1yr	partial	widowed	three_plus	private	3.98	4.28	4.22	4.37	4.21	3.0	3.35	3.75	3.67	3.44	3.56	3.55	3.47	4.12	3.67	4.0	3.46	4.16	3.44	3.77	4.07	3.88	4.04	3.51	3.87	2.81	2.15	2.73	2.24	2.48	2.28	3.24	2.7	2.26	2.62	2.19	2.04	2.28	2.27
182	female	70-79	high_school	below_2000	fair	1_3yr	partial	married	none	private	4.47	4.52	4.34	4.82	4.54	4.22	3.88	3.88	4.15	4.03	4.5	4.18	4.72	4.12	4.38	2.76	3.8	3.15	2.92	3.16	3.77	3.7	3.43	3.28	3.55	2.5	2.87	2.92	2.98	2.82	3.09	3.09	2.75	2.45	2.84	3.23	3.28	3.84	3.5
183	male	90+	high_school	above_5000	very_poor	1_3yr	partial	widowed	one	public	4.41	4.75	4.75	4.24	4.54	4.44	4.44	4.45	3.98	4.33	3.19	2.87	3.69	3.42	3.29	3.03	3.65	3.05	3.56	3.32	3.52	4.28	3.89	3.5	3.8	3.03	2.65	3.06	2.75	2.88	3.48	3.27	3.74	3.78	3.57	4.27	3.8	4.24	4.2
184	female	70-79	primary	2000_3000	fair	1_3yr	dependent	widowed	two	public	4.11	4.09	4.63	4.41	4.31	4.58	3.92	4.19	4.04	4.18	3.46	3.76	2.45	3.28	3.24	2.9	3.24	3.07	3.7	3.23	4.36	3.46	3.88	3.77	3.87	2.81	2.4	3.0	2.94	2.79	4.31	2.92	3.21	3.68	3.53	2.55	3.22	2.45	2.3
185	female	80-89	high_school	below_2000	fair	below_1yr	dependent	widowed	two	private	3.42	3.62	3.38	3.29	3.43	3.87	4.49	4.33	3.83	4.13	3.93	4.04	3.86	4.61	4.11	3.49	3.85	3.63	3.95	3.73	4.54	3.1	3.91	3.36	3.73	2.63	2.68	2.83	3.07	2.8	3.77	3.4	3.47	3.71	3.59	3.31	3.24	3.04	2.16
186	male	70-79	junior_high	3000_5000	good	above_3yr	dependent	married	two	public	4.26	3.76	3.95	3.6	3.9	3.89	3.59	3.84	3.51	3.71	3.49	3.76	3.71	3.53	3.62	3.84	3.76	3.04	3.64	3.57	2.95	2.85	3.94	3.24	3.24	3.24	3.53	3.08	3.26	3.28	2.91	3.46	3.61	3.81	3.45	4.16	4.08	4.1	3.63
187	male	60-69	primary	below_2000	poor	1_3yr	full	widowed	one	private	4.5	3.47	4.01	4.07	4.01	3.38	3.35	2.61	3.6	3.23	3.83	3.85	3.97	3.05	3.68	3.6	4.4	4.51	4.16	4.17	2.57	2.31	2.87	1.98	2.43	2.95	3.21	3.27	2.74	3.04	3.32	2.88	2.44	3.18	2.95	3.56	3.26	3.58	3.64
188	male	70-79	junior_high	above_5000	fair	1_3yr	partial	single	three_plus	private	4.52	4.85	4.3	5.0	4.67	4.26	3.89	3.78	3.61	3.89	3.5	3.15	3.46	3.35	3.36	4.35	4.82	4.14	4.68	4.5	3.95	4.34	4.01	4.18	4.12	2.8	1.97	2.97	2.23	2.49	3.51	3.43	2.61	2.48	3.01	2.57	2.86	3.1	3.7
189	male	70-79	high_school	below_2000	very_good	1_3yr	dependent	widowed	none	private	3.98	3.97	3.91	3.67	3.88	4.04	4.21	3.63	3.55	3.86	3.12	2.52	3.13	2.92	2.92	3.35	2.77	2.19	2.55	2.72	4.73	4.17	3.9	4.28	4.27	3.77	4.5	4.02	3.27	3.89	3.87	3.33	3.76	2.88	3.46	2.3	2.77	3.59	3.29
190	female	70-79	college	below_2000	fair	1_3yr	dependent	widowed	one	ppp	4.35	3.89	4.1	3.78	4.03	4.36	4.08	4.66	4.54	4.41	2.61	3.4	2.73	3.63	3.09	3.3	3.32	4.5	3.79	3.73	3.96	3.22	3.6	3.1	3.47	3.38	3.34	3.89	4.24	3.71	3.42	3.21	2.97	2.2	2.95	3.57	3.01	3.02	3.23
191	female	60-69	primary	above_5000	fair	below_1yr	dependent	widowed	two	public	4.5	3.92	4.34	3.7	4.11	3.27	3.25	3.77	3.08	3.34	3.62	3.15	3.23	2.74	3.18	3.91	3.66	3.77	3.47	3.7	3.5	2.31	2.64	3.22	2.92	3.87	4.0	3.88	3.81	3.89	2.62	2.34	2.54	2.35	2.46	4.3	3.57	3.58	3.21
192	female	80-89	primary	below_2000	fair	1_3yr	partial	widowed	three_plus	private	3.5	4.08	4.08	3.82	3.87	3.63	3.98	4.34	3.55	3.87	3.64	3.77	3.42	3.49	3.58	2.9	3.93	3.65	3.91	3.6	3.55	2.91	4.05	3.93	3.61	2.58	2.65	3.17	2.91	2.83	2.91	3.29	3.32	3.65	3.29	3.11	2.89	2.91	2.52
193	male	90+	primary	2000_3000	good	above_3yr	dependent	widowed	three_plus	private	3.61	4.37	4.13	3.64	3.94	4.27	4.02	3.19	4.15	3.91	3.47	3.82	3.09	3.28	3.41	2.63	2.7	1.91	2.79	2.51	3.92	3.9	3.53	3.97	3.83	2.55	3.14	2.33	3.25	2.82	3.3	3.25	2.89	3.55	3.25	2.68	3.3	3.33	3.62
194	female	80-89	junior_high	3000_5000	good	1_3yr	dependent	married	two	public	4.35	4.07	4.28	4.17	4.22	3.9	3.93	4.26	4.28	4.09	3.7	4.78	4.41	4.05	4.23	2.23	3.07	2.98	3.3	2.9	2.25	3.4	2.94	2.73	2.83	2.56	2.99	2.99	2.73	2.82	3.03	3.55	3.74	3.68	3.5	3.77	3.13	3.38	3.36
195	female	80-89	primary	3000_5000	poor	1_3yr	full	single	one	private	3.75	3.49	4.1	3.74	3.77	3.68	3.46	4.03	4.53	3.92	4.09	3.9	3.68	3.18	3.71	3.28	2.84	3.99	3.64	3.44	3.16	3.02	3.41	3.89	3.37	2.89	3.16	3.0	3.19	3.06	2.86	3.2	2.77	2.5	2.83	3.24	3.54	3.3	3.54
196	female	70-79	primary	3000_5000	fair	below_1yr	full	married	two	ppp	4.35	4.36	4.26	4.16	4.28	3.93	4.24	3.99	4.06	4.06	4.49	4.35	4.14	4.28	4.32	2.87	2.39	2.24	2.47	2.49	5.0	4.12	3.86	3.75	4.18	3.22	3.41	3.69	3.46	3.44	1.41	2.36	2.33	3.07	2.3	4.11	3.51	3.16	2.64
197	male	70-79	primary	3000_5000	good	1_3yr	dependent	widowed	two	ppp	4.36	3.99	4.67	4.72	4.44	4.21	3.8	3.42	4.15	3.89	2.87	3.5	2.98	3.48	3.21	3.28	3.64	3.74	3.85	3.63	4.28	4.04	4.13	3.57	4.0	3.7	3.44	3.02	3.24	3.35	2.48	2.28	2.34	2.95	2.51	3.19	3.63	3.57	3.27
198	male	80-89	primary	3000_5000	fair	1_3yr	partial	married	two	ppp	4.31	4.05	4.2	3.9	4.11	4.22	4.4	4.73	3.74	4.27	3.4	3.21	3.85	3.66	3.53	4.02	3.49	3.5	3.83	3.71	4.81	3.97	4.62	3.74	4.28	1.94	2.6	3.3	2.76	2.65	3.14	3.34	2.86	2.79	3.03	3.15	3.18	4.12	2.73
199	male	70-79	primary	2000_3000	fair	below_1yr	dependent	widowed	one	public	4.14	4.03	4.32	4.38	4.22	4.18	4.22	4.26	3.62	4.07	2.7	3.09	3.29	3.69	3.19	3.99	3.4	3.96	3.63	3.75	3.83	3.75	3.25	3.68	3.63	2.32	2.31	2.74	1.86	2.3	2.97	2.42	2.76	3.23	2.85	4.07	3.56	3.49	3.13
200	female	80-89	junior_high	above_5000	very_good	1_3yr	dependent	married	none	public	4.17	3.94	4.05	4.71	4.22	4.56	4.34	4.58	4.36	4.46	3.0	3.48	3.28	3.15	3.23	3.11	3.88	3.57	3.25	3.45	2.4	1.7	2.32	2.43	2.21	2.88	2.57	2.92	3.68	3.01	2.53	2.44	2.94	2.13	2.51	4.07	3.88	3.98	3.58
201	male	70-79	primary	2000_3000	poor	1_3yr	partial	widowed	three_plus	private	3.82	3.82	3.81	3.46	3.73	4.47	4.58	4.2	3.94	4.3	4.03	3.98	3.81	3.73	3.89	2.98	3.38	2.9	3.74	3.25	4.59	3.4	3.7	3.13	3.7	3.64	3.2	3.45	2.79	3.27	3.22	3.45	2.52	3.37	3.14	2.77	3.76	2.61	2.48
202	female	70-79	high_school	3000_5000	very_poor	1_3yr	dependent	single	three_plus	public	3.8	4.05	3.92	4.39	4.04	4.5	3.64	3.76	3.92	3.96	4.88	4.08	3.83	4.48	4.32	3.41	2.87	3.57	3.31	3.29	3.59	3.5	3.3	3.64	3.51	4.12	3.63	4.24	4.13	4.03	4.29	4.51	3.61	4.45	4.22	2.22	2.37	2.17	2.81
203	male	70-79	primary	2000_3000	fair	below_1yr	full	widowed	one	public	4.56	4.19	3.46	4.1	4.07	4.37	4.52	4.17	3.64	4.18	3.12	3.33	4.16	3.59	3.55	2.83	2.63	3.06	3.32	2.96	3.67	3.82	2.75	3.89	3.53	2.0	2.0	3.31	2.91	2.55	3.16	2.44	3.82	2.84	3.07	2.48	2.72	3.85	2.57
204	male	70-79	high_school	3000_5000	fair	1_3yr	dependent	married	one	private	3.32	3.7	4.0	3.64	3.67	3.6	4.34	4.05	3.97	3.99	2.75	4.26	3.67	3.83	3.63	3.84	3.95	3.71	3.69	3.8	2.08	3.13	2.75	2.92	2.72	2.67	2.83	3.91	3.25	3.17	2.69	3.33	2.48	2.59	2.77	3.34	3.16	3.24	3.14
205	female	90+	junior_high	2000_3000	poor	above_3yr	partial	widowed	one	ppp	4.06	3.84	3.92	3.51	3.83	3.85	3.61	3.62	3.9	3.74	3.18	2.9	2.82	2.86	2.94	3.59	4.19	3.93	4.24	3.99	2.96	3.05	3.45	3.81	3.32	3.31	2.82	3.24	3.57	3.23	2.97	3.41	2.48	2.86	2.93	3.4	3.33	3.93	3.67
206	female	70-79	junior_high	3000_5000	good	1_3yr	partial	widowed	two	private	3.85	4.1	3.72	4.06	3.93	4.06	4.0	4.21	4.29	4.14	3.25	3.33	3.58	2.76	3.23	3.59	3.79	3.4	3.4	3.55	3.33	3.21	3.35	4.03	3.48	3.09	3.62	3.85	3.95	3.63	2.47	2.56	3.14	2.51	2.67	2.91	2.51	3.4	2.39
207	female	60-69	primary	3000_5000	poor	1_3yr	dependent	widowed	three_plus	public	3.94	4.39	3.96	3.83	4.03	3.59	3.56	4.1	3.7	3.74	4.36	4.31	3.98	3.96	4.15	3.6	3.75	4.69	4.42	4.12	3.93	4.56	3.93	3.99	4.1	2.75	2.86	2.32	3.14	2.77	2.66	2.7	3.41	3.76	3.13	4.15	2.38	2.62	3.18
208	male	60-69	junior_high	2000_3000	very_good	above_3yr	partial	married	two	public	4.76	4.17	3.9	3.94	4.19	3.8	3.6	3.1	3.85	3.59	3.25	3.31	3.53	3.96	3.51	3.6	4.43	4.22	4.39	4.16	3.26	3.92	3.23	2.56	3.24	2.96	3.31	3.41	1.7	2.84	2.24	2.83	2.57	2.05	2.42	3.21	3.61	4.27	3.94
209	female	70-79	primary	3000_5000	poor	above_3yr	full	widowed	two	public	4.13	3.77	3.5	4.23	3.91	3.53	3.82	3.44	3.91	3.67	2.45	3.44	3.0	3.17	3.02	4.22	5.0	4.66	4.09	4.49	3.95	3.47	4.17	4.55	4.04	3.32	2.7	3.48	3.7	3.3	3.83	3.5	3.64	3.04	3.5	3.31	1.98	2.76	3.32
210	female	60-69	primary	2000_3000	fair	1_3yr	partial	single	none	private	3.98	3.71	3.71	4.08	3.87	3.64	3.7	3.94	4.03	3.83	4.24	3.71	4.13	3.58	3.91	3.1	3.01	3.75	3.64	3.38	4.25	3.68	3.19	4.08	3.8	2.73	3.35	2.97	2.7	2.94	3.0	2.33	2.42	3.07	2.71	2.95	1.89	3.5	2.58
211	female	70-79	junior_high	below_2000	poor	above_3yr	full	single	two	private	5.0	4.47	4.88	4.34	4.67	4.16	3.62	3.82	3.48	3.77	2.71	2.61	2.3	3.19	2.7	3.74	3.46	2.98	3.27	3.36	5.0	4.26	5.0	5.0	4.81	3.45	3.48	2.51	3.37	3.2	3.11	2.52	2.54	2.88	2.76	3.13	3.39	2.82	3.48
212	female	90+	primary	below_2000	poor	below_1yr	dependent	widowed	two	public	4.47	4.39	4.54	4.66	4.51	3.76	4.02	3.39	3.54	3.68	3.23	2.93	3.62	3.49	3.32	3.04	3.39	3.25	2.79	3.12	3.7	3.96	3.75	3.62	3.76	1.92	1.45	3.23	2.01	2.15	3.0	3.13	3.03	3.03	3.05	3.88	3.52	2.98	2.87
213	female	70-79	high_school	above_5000	poor	below_1yr	dependent	widowed	two	public	4.13	3.49	4.1	3.64	3.84	3.79	3.59	4.28	3.5	3.79	4.25	4.12	4.7	3.7	4.19	4.24	3.86	3.66	4.22	3.99	3.28	2.9	3.42	3.2	3.2	3.45	4.01	4.06	3.47	3.75	3.46	2.25	2.43	2.62	2.69	4.41	3.16	3.65	3.99
214	male	80-89	junior_high	3000_5000	poor	below_1yr	partial	widowed	two	private	3.71	3.49	3.53	3.55	3.57	3.62	3.66	3.43	3.9	3.65	3.63	3.36	3.39	3.7	3.52	4.15	4.28	3.77	3.63	3.96	2.56	2.73	3.15	2.87	2.83	3.83	3.16	2.19	3.3	3.12	3.85	3.96	4.3	3.19	3.82	3.45	3.7	3.89	2.83
215	female	60-69	primary	below_2000	fair	1_3yr	dependent	widowed	three_plus	public	4.37	4.31	4.89	4.38	4.49	4.13	4.24	4.68	4.26	4.33	4.24	3.89	3.77	3.35	3.81	4.23	3.71	3.81	4.57	4.08	4.63	4.08	3.78	4.9	4.35	3.45	3.75	2.61	3.16	3.24	4.55	3.76	4.31	3.87	4.12	2.67	2.87	2.23	2.88
216	female	80-89	high_school	below_2000	very_poor	1_3yr	dependent	married	one	public	4.38	4.3	4.08	4.46	4.3	4.07	4.04	4.5	3.63	4.06	2.73	3.13	4.0	3.35	3.3	3.45	3.79	3.53	3.84	3.65	3.41	4.03	3.46	3.94	3.71	1.99	1.91	2.28	1.35	1.88	2.67	3.2	1.86	2.36	2.52	2.93	3.67	2.68	3.43
217	female	70-79	primary	above_5000	fair	below_1yr	dependent	married	three_plus	public	3.83	2.94	3.25	3.04	3.27	4.05	4.52	3.53	4.03	4.03	4.09	3.81	3.72	3.57	3.8	3.32	3.43	2.61	3.98	3.34	3.04	4.46	3.29	4.48	3.82	2.19	2.64	3.18	3.39	2.85	3.37	3.16	2.33	3.07	2.98	3.39	2.69	2.73	2.84
218	female	90+	primary	2000_3000	poor	1_3yr	full	widowed	one	private	4.2	3.89	3.77	4.33	4.05	4.42	4.0	3.33	4.33	4.02	3.8	3.44	3.23	3.8	3.57	4.12	3.16	3.25	3.62	3.54	3.72	3.76	3.3	4.18	3.74	2.35	2.97	2.74	1.81	2.46	3.41	3.55	3.44	3.95	3.59	3.18	3.39	3.44	3.43
219	female	60-69	primary	2000_3000	very_good	below_1yr	dependent	widowed	three_plus	public	3.76	3.84	3.88	3.92	3.85	3.83	3.96	3.55	4.65	4.0	3.35	3.81	3.28	3.38	3.46	2.05	1.9	2.65	2.71	2.33	3.76	3.94	3.57	3.54	3.7	3.56	3.75	2.77	3.77	3.46	2.96	3.35	3.54	3.49	3.33	2.23	2.77	2.21	2.35
220	male	80-89	primary	3000_5000	poor	below_1yr	partial	widowed	one	public	4.26	4.65	4.22	4.79	4.48	4.91	4.22	4.53	4.58	4.56	3.3	3.5	3.58	3.6	3.49	3.14	3.55	3.95	3.75	3.6	1.7	2.69	3.35	2.84	2.64	2.89	3.13	2.68	2.26	2.74	3.39	3.17	2.73	2.13	2.85	3.58	3.07	2.2	2.45
221	male	80-89	junior_high	3000_5000	fair	1_3yr	partial	widowed	none	ppp	4.17	4.75	4.64	4.17	4.43	3.8	3.92	3.73	4.03	3.87	3.01	3.75	2.91	2.71	3.1	2.68	3.75	3.42	3.09	3.23	4.01	4.63	3.88	4.06	4.15	3.38	2.55	2.36	3.44	2.93	3.14	3.0	1.96	2.88	2.74	3.03	3.6	3.61	3.48
222	female	80-89	primary	below_2000	fair	below_1yr	partial	married	two	ppp	4.5	4.18	4.43	4.42	4.38	3.53	3.48	3.87	2.97	3.46	4.52	4.42	4.62	3.81	4.34	3.34	3.83	3.71	3.44	3.58	3.56	3.5	3.88	3.45	3.6	3.55	3.19	3.95	3.51	3.55	3.17	3.2	2.78	3.05	3.05	5.0	4.24	4.05	4.53
223	female	70-79	junior_high	below_2000	fair	above_3yr	dependent	married	three_plus	public	4.43	4.37	4.04	4.03	4.22	4.08	3.86	3.59	4.06	3.9	2.65	3.66	4.01	3.19	3.38	3.77	3.57	3.83	3.65	3.7	3.45	3.65	3.08	3.51	3.42	2.32	2.61	3.07	2.97	2.74	3.19	3.13	2.97	2.81	3.03	2.84	3.18	2.45	3.06
224	male	70-79	high_school	3000_5000	fair	above_3yr	partial	widowed	two	private	3.97	4.24	4.05	3.85	4.03	4.47	4.2	3.99	3.96	4.16	3.38	3.81	3.09	3.7	3.49	2.62	3.12	3.48	3.82	3.26	3.5	3.25	4.04	2.68	3.37	3.7	3.64	3.8	3.41	3.64	3.21	1.81	2.26	3.08	2.59	2.91	2.07	2.44	2.64
225	male	70-79	junior_high	3000_5000	very_poor	above_3yr	full	widowed	three_plus	ppp	3.96	4.41	5.0	4.39	4.44	4.82	4.11	4.66	4.68	4.57	2.8	3.32	3.55	3.23	3.23	4.02	3.71	3.87	4.07	3.92	3.45	4.45	4.19	3.54	3.91	4.9	3.77	3.67	3.18	3.88	2.55	2.78	3.82	3.59	3.18	3.8	3.69	3.56	3.0
226	female	60-69	junior_high	3000_5000	fair	below_1yr	dependent	widowed	one	private	4.76	4.29	4.93	4.05	4.5	3.95	3.69	4.1	4.06	3.95	3.24	2.99	3.56	3.76	3.39	3.13	2.88	3.03	3.17	3.05	3.92	2.82	3.29	3.23	3.32	2.39	2.97	2.55	4.51	3.11	2.61	2.39	2.93	3.33	2.81	3.42	3.64	3.57	4.17
227	male	80-89	primary	below_2000	very_good	above_3yr	dependent	widowed	one	public	4.06	4.2	3.7	3.76	3.93	4.31	4.04	3.8	4.6	4.19	3.58	2.83	2.86	3.07	3.08	2.99	3.47	4.35	3.09	3.47	2.15	2.61	2.61	2.83	2.55	3.47	2.78	2.58	3.45	3.07	2.86	3.21	3.18	3.75	3.25	3.12	3.52	3.22	3.42
228	male	80-89	primary	above_5000	very_poor	1_3yr	dependent	widowed	three_plus	ppp	3.47	4.12	4.25	3.64	3.87	4.49	3.96	3.77	4.22	4.11	3.83	3.8	3.99	3.93	3.89	3.66	4.01	3.32	3.4	3.6	3.39	2.43	3.2	3.85	3.22	3.28	3.73	2.78	3.61	3.35	3.2	2.79	2.13	2.5	2.65	3.8	4.52	3.73	4.32
229	male	80-89	primary	3000_5000	fair	below_1yr	partial	widowed	three_plus	public	4.86	4.29	4.06	4.32	4.38	3.91	4.13	4.02	4.27	4.08	4.07	4.02	3.33	4.0	3.86	3.6	3.27	3.98	2.96	3.45	4.9	4.35	4.28	4.33	4.46	2.11	1.57	1.32	2.59	1.9	2.46	1.78	1.96	1.37	1.89	3.59	3.78	3.18	3.6
230	male	80-89	primary	above_5000	fair	above_3yr	dependent	widowed	two	public	3.9	4.05	4.32	3.75	4.0	4.61	4.63	4.41	4.34	4.5	4.07	5.0	4.15	4.21	4.36	3.24	3.23	2.89	3.31	3.17	3.3	3.38	3.43	3.52	3.41	3.02	3.22	1.86	2.91	2.75	3.41	3.97	3.34	2.58	3.32	2.9	3.22	3.08	2.16
231	female	80-89	primary	2000_3000	fair	1_3yr	partial	widowed	none	private	4.37	3.7	3.89	3.84	3.95	4.15	4.58	3.43	3.45	3.9	3.46	3.88	2.99	3.62	3.48	2.31	3.03	2.85	3.25	2.86	3.31	4.0	3.89	3.82	3.75	3.73	3.39	3.96	3.24	3.58	3.49	2.59	3.43	3.09	3.15	3.01	3.72	3.49	2.94
232	female	80-89	high_school	below_2000	fair	above_3yr	dependent	married	three_plus	public	3.29	3.53	3.68	4.09	3.65	3.93	4.0	4.04	4.22	4.05	4.84	3.57	3.75	4.37	4.13	4.11	4.69	4.67	4.27	4.43	3.08	2.52	3.44	3.79	3.21	2.48	3.76	2.84	2.57	2.91	3.38	2.79	2.96	2.82	2.99	3.27	2.89	2.53	2.58
233	male	70-79	primary	3000_5000	poor	1_3yr	dependent	married	one	private	4.13	4.52	3.79	4.31	4.19	4.64	4.24	3.95	4.05	4.22	2.97	3.87	3.52	3.83	3.55	4.17	4.64	4.52	4.48	4.45	4.25	4.04	4.12	3.79	4.05	2.93	3.4	3.29	2.49	3.03	4.06	2.93	3.41	3.85	3.56	3.2	3.64	2.71	2.68
234	male	80-89	junior_high	above_5000	fair	1_3yr	dependent	widowed	three_plus	ppp	4.31	4.32	4.17	3.96	4.19	4.07	4.12	3.89	4.22	4.07	4.1	3.35	4.23	4.04	3.93	3.89	3.3	4.08	4.06	3.83	3.57	3.88	3.02	3.02	3.37	3.15	3.09	2.6	2.9	2.93	3.03	2.71	2.7	2.63	2.77	4.13	4.76	4.01	3.63
235	female	70-79	college	2000_3000	very_good	above_3yr	dependent	widowed	one	private	4.52	4.3	5.0	4.67	4.62	3.55	3.18	4.25	3.23	3.55	3.73	4.52	4.16	4.48	4.22	4.11	4.57	3.42	4.69	4.2	3.38	2.85	2.81	3.35	3.1	3.52	2.9	3.88	3.28	3.39	3.0	2.53	2.9	2.58	2.75	3.7	3.05	3.48	3.59
236	male	70-79	high_school	2000_3000	fair	below_1yr	full	widowed	one	ppp	4.11	4.17	4.19	4.17	4.16	4.6	4.7	4.01	4.27	4.39	3.42	3.57	3.32	3.94	3.56	2.43	3.65	2.85	2.71	2.91	1.57	2.37	2.78	2.72	2.36	2.99	2.84	3.44	3.32	3.15	3.03	2.59	3.36	3.18	3.04	3.81	3.2	3.44	3.52
237	female	70-79	primary	below_2000	fair	below_1yr	dependent	widowed	three_plus	public	3.58	3.44	4.15	3.93	3.78	3.8	4.44	4.29	3.81	4.09	3.68	3.52	3.63	3.6	3.61	3.6	3.39	3.33	3.74	3.52	4.05	3.29	3.81	3.64	3.7	1.88	2.35	1.96	1.86	2.01	3.44	3.16	3.47	2.76	3.21	3.06	3.34	3.39	3.56
238	female	70-79	junior_high	3000_5000	very_good	1_3yr	full	single	one	private	4.53	4.29	4.17	3.85	4.21	3.81	4.23	3.62	4.16	3.95	3.7	3.62	3.38	3.16	3.46	3.64	3.78	3.59	2.61	3.4	2.74	3.28	2.65	2.91	2.9	3.43	3.45	3.93	3.33	3.53	3.8	3.53	3.77	4.64	3.94	3.95	3.75	3.84	4.43
239	male	70-79	junior_high	below_2000	fair	1_3yr	dependent	widowed	one	ppp	4.42	4.02	4.6	4.21	4.31	4.11	4.11	3.44	4.21	3.97	3.83	4.5	4.08	4.53	4.23	3.66	3.52	3.35	3.09	3.4	3.42	3.37	3.24	3.8	3.46	2.29	3.12	3.63	2.84	2.97	3.53	3.17	2.94	3.0	3.16	2.76	3.9	3.26	2.97
240	female	70-79	college	3000_5000	fair	below_1yr	dependent	married	one	public	3.87	3.87	4.05	3.88	3.92	4.23	4.3	3.73	3.78	4.01	3.84	3.76	3.26	3.56	3.6	3.31	4.05	4.15	4.13	3.91	3.04	2.24	3.72	3.41	3.1	3.35	2.05	2.58	2.37	2.59	2.83	2.63	2.51	3.0	2.74	1.92	3.57	3.87	3.25
241	female	70-79	high_school	2000_3000	fair	1_3yr	partial	widowed	three_plus	private	3.93	4.13	3.56	3.6	3.81	3.71	3.32	3.25	3.56	3.46	3.74	3.87	3.92	3.75	3.82	2.38	2.94	3.21	3.39	2.98	2.65	3.62	3.13	3.26	3.16	4.0	2.94	2.89	3.55	3.35	3.39	3.96	3.02	3.48	3.46	2.29	3.09	3.22	2.72
242	female	60-69	primary	above_5000	fair	1_3yr	dependent	single	two	public	4.38	4.15	4.03	3.75	4.08	4.17	4.51	3.81	3.87	4.09	2.84	3.44	3.17	3.11	3.14	3.37	3.87	4.16	4.09	3.87	3.48	4.19	3.69	3.51	3.72	3.64	2.81	2.72	2.8	3.0	2.95	3.25	3.08	2.44	2.93	3.3	4.49	4.28	3.04
243	male	60-69	primary	above_5000	fair	1_3yr	dependent	widowed	one	private	4.18	4.29	4.17	4.06	4.17	3.94	4.57	4.59	4.1	4.3	4.25	4.32	3.57	3.81	3.99	2.99	3.31	2.86	2.87	3.01	3.13	3.68	3.55	2.88	3.31	2.54	3.09	3.2	3.5	3.08	3.42	3.71	3.58	3.64	3.59	2.47	3.88	4.0	3.58
244	female	60-69	junior_high	above_5000	fair	1_3yr	partial	widowed	three_plus	private	3.88	3.63	3.75	3.4	3.66	4.35	4.16	3.59	3.58	3.92	3.41	3.86	3.4	3.99	3.66	2.87	2.59	3.04	3.02	2.88	3.99	3.54	3.68	3.8	3.75	2.6	2.74	3.16	2.58	2.77	2.84	1.95	2.26	2.64	2.42	3.25	4.45	4.4	3.75
245	female	80-89	primary	3000_5000	fair	1_3yr	dependent	widowed	three_plus	private	4.22	4.56	4.24	3.88	4.23	4.65	3.73	3.26	4.29	3.98	3.0	2.62	3.29	3.16	3.02	2.95	3.4	3.54	3.33	3.3	3.65	2.91	3.2	3.81	3.39	2.95	2.94	3.04	3.62	3.14	2.8	2.93	3.06	3.75	3.13	3.43	3.3	3.25	3.2
246	female	80-89	primary	above_5000	fair	1_3yr	full	married	three_plus	public	3.8	4.32	4.58	3.98	4.17	4.07	4.53	4.23	4.28	4.28	3.63	3.2	3.33	2.98	3.29	4.37	4.46	4.45	4.27	4.39	3.59	3.41	3.0	3.65	3.41	2.81	3.54	4.17	2.91	3.36	2.54	3.23	2.99	3.51	3.07	4.89	4.14	4.83	5.0
247	female	70-79	primary	2000_3000	very_poor	1_3yr	dependent	widowed	three_plus	ppp	3.79	3.84	3.89	3.44	3.74	3.96	3.44	4.02	4.14	3.89	4.23	4.3	3.48	4.62	4.16	3.27	3.31	3.47	2.65	3.17	4.11	4.29	4.14	4.0	4.14	1.96	2.09	3.21	3.24	2.63	2.54	3.1	2.14	3.41	2.8	4.24	3.5	4.77	3.87
248	female	80-89	primary	below_2000	good	below_1yr	full	widowed	two	private	3.58	3.61	3.64	3.88	3.68	3.81	3.98	4.54	3.81	4.03	3.77	4.11	3.57	3.71	3.79	4.61	4.47	4.08	4.11	4.32	3.32	3.62	3.58	3.3	3.46	2.64	2.64	2.96	2.34	2.64	3.0	2.99	2.71	2.53	2.81	2.57	3.12	3.52	2.77
249	female	60-69	primary	above_5000	very_good	above_3yr	dependent	single	two	public	3.57	3.82	3.98	3.75	3.78	4.01	3.6	3.17	3.22	3.5	3.77	4.0	3.08	3.88	3.68	3.31	4.17	3.4	3.57	3.61	2.83	3.22	2.85	3.19	3.02	2.86	3.19	2.97	2.95	2.99	3.52	2.78	2.86	3.59	3.19	3.61	2.13	3.25	2.58
250	male	60-69	primary	below_2000	poor	below_1yr	partial	single	three_plus	ppp	3.93	4.14	4.9	4.73	4.43	4.0	4.68	4.25	4.46	4.35	3.53	3.58	3.88	3.02	3.5	3.14	3.0	4.0	3.12	3.32	2.81	3.44	3.29	2.55	3.02	2.86	2.52	2.48	2.2	2.51	2.78	2.84	3.32	2.81	2.94	3.02	3.06	2.93	3.69
251	male	70-79	primary	below_2000	poor	below_1yr	full	widowed	three_plus	private	4.33	4.47	4.08	4.59	4.37	4.56	4.62	4.15	4.05	4.35	3.57	3.57	4.29	3.38	3.7	4.11	3.53	2.92	3.67	3.56	4.12	3.8	4.22	3.84	4.0	3.01	3.1	3.35	3.39	3.21	2.78	2.39	2.47	1.63	2.32	3.99	4.33	4.68	4.67
252	male	90+	primary	3000_5000	good	1_3yr	dependent	married	two	public	4.26	4.45	4.76	4.39	4.46	4.34	4.48	4.59	4.59	4.5	3.61	3.79	3.9	4.18	3.87	4.15	3.8	3.95	3.7	3.9	4.21	3.81	3.55	3.03	3.65	3.14	3.54	2.64	3.09	3.1	2.86	2.38	3.07	3.05	2.84	2.67	2.11	2.71	2.51
253	female	60-69	junior_high	3000_5000	poor	above_3yr	dependent	widowed	three_plus	private	4.11	3.69	3.92	3.74	3.86	3.64	3.37	3.15	3.67	3.46	3.62	4.33	3.77	3.34	3.77	3.74	3.33	3.99	4.73	3.95	2.91	3.78	3.12	2.41	3.05	3.38	3.22	3.2	3.07	3.22	3.67	3.95	3.23	3.36	3.55	2.9	3.82	3.08	3.83
254	male	80-89	primary	2000_3000	fair	above_3yr	full	widowed	two	ppp	3.59	4.05	4.08	3.61	3.83	4.44	3.94	4.32	4.23	4.23	2.63	2.41	3.03	3.26	2.83	1.78	2.38	3.16	2.39	2.42	4.23	3.76	3.35	3.5	3.71	2.7	3.46	3.41	2.8	3.09	3.0	3.65	3.06	3.91	3.4	3.28	2.83	3.02	2.9
255	female	80-89	junior_high	3000_5000	very_good	above_3yr	full	widowed	two	private	4.02	4.1	3.91	4.12	4.04	3.84	3.8	4.22	3.81	3.92	4.67	4.04	3.67	3.97	4.09	3.37	3.26	3.88	3.71	3.56	2.86	2.95	2.42	3.18	2.85	3.11	3.11	3.77	2.47	3.12	3.03	3.14	2.96	3.34	3.12	2.7	3.08	3.06	2.2
256	female	90+	junior_high	above_5000	fair	1_3yr	dependent	married	one	ppp	4.09	4.05	4.18	3.66	4.0	4.4	3.57	4.28	4.56	4.2	2.83	3.27	3.08	3.73	3.23	2.99	3.96	3.76	3.54	3.56	3.7	2.68	4.37	3.99	3.68	2.93	3.34	3.62	4.1	3.5	3.11	3.13	3.3	3.05	3.15	2.74	2.98	3.13	3.17
257	male	80-89	junior_high	2000_3000	poor	above_3yr	dependent	widowed	two	private	3.92	4.52	3.98	4.96	4.34	3.61	3.17	3.78	3.8	3.59	3.89	4.25	4.13	3.24	3.88	4.45	3.9	4.43	3.59	4.09	3.05	3.64	3.26	2.62	3.14	2.58	2.41	3.72	3.58	3.07	3.46	3.14	3.47	2.57	3.16	3.15	4.13	2.94	4.01
258	female	70-79	primary	3000_5000	poor	above_3yr	full	widowed	three_plus	public	4.27	3.75	3.42	3.87	3.82	3.89	3.85	4.5	4.08	4.08	3.11	3.73	3.44	2.53	3.2	3.59	4.4	4.93	4.36	4.32	4.12	4.16	2.77	3.53	3.65	2.68	3.41	2.36	3.06	2.88	2.61	3.52	3.23	3.04	3.1	4.06	3.48	2.79	3.73
259	male	90+	primary	below_2000	fair	1_3yr	dependent	single	one	private	3.89	3.89	3.63	3.82	3.81	4.26	4.14	3.82	3.78	4.0	4.1	3.2	3.5	3.04	3.46	2.03	3.62	3.22	2.46	2.83	4.04	4.23	3.52	3.48	3.82	2.62	3.25	2.16	2.0	2.51	2.33	3.27	3.1	3.09	2.95	2.99	3.49	2.64	2.59
260	female	80-89	college	2000_3000	very_good	1_3yr	partial	married	three_plus	ppp	3.3	3.53	3.97	4.59	3.85	4.09	4.12	4.19	3.99	4.1	3.56	3.64	3.62	3.44	3.57	3.68	4.1	3.87	4.05	3.93	3.58	3.6	3.95	3.78	3.73	2.88	2.85	3.27	3.2	3.05	1.73	2.96	2.47	2.52	2.42	3.09	2.84	3.17	2.34
261	male	70-79	primary	below_2000	poor	1_3yr	full	widowed	three_plus	public	4.44	4.49	4.24	4.69	4.47	4.37	4.09	4.03	3.73	4.06	3.26	3.71	3.37	3.49	3.46	2.63	3.5	2.73	3.37	3.06	3.97	3.66	4.09	3.95	3.92	2.62	2.77	3.03	2.79	2.8	2.68	3.2	2.22	3.17	2.82	3.35	2.91	3.97	3.13
262	female	90+	junior_high	below_2000	poor	1_3yr	dependent	widowed	three_plus	ppp	3.82	4.05	3.9	3.43	3.8	4.04	4.48	4.65	4.16	4.33	3.47	2.74	2.97	3.59	3.19	3.94	4.51	3.23	3.76	3.86	4.35	3.99	3.91	4.32	4.14	2.76	2.11	2.51	2.54	2.48	2.7	2.86	3.32	2.54	2.85	3.57	2.88	3.45	3.04
263	male	80-89	primary	3000_5000	poor	1_3yr	partial	widowed	two	public	4.07	3.53	3.72	4.0	3.83	3.39	3.54	3.77	4.0	3.68	3.59	3.96	3.75	3.76	3.76	2.77	3.01	2.79	3.49	3.01	3.84	3.57	3.71	3.7	3.7	2.33	2.58	2.9	3.12	2.73	2.44	3.74	3.13	2.4	2.93	3.95	3.5	3.62	4.09
264	male	70-79	primary	2000_3000	fair	1_3yr	dependent	married	three_plus	ppp	4.49	4.59	4.24	4.26	4.39	4.49	3.93	3.9	3.9	4.06	2.9	2.87	3.26	3.13	3.04	2.91	2.83	2.81	3.77	3.08	2.9	2.95	3.18	2.73	2.94	1.58	2.57	2.18	1.48	1.95	1.85	2.79	2.84	2.68	2.54	3.12	3.07	3.71	3.27
265	male	70-79	primary	3000_5000	fair	above_3yr	full	married	none	ppp	4.07	4.23	3.99	4.05	4.09	3.8	3.94	4.04	4.16	3.99	4.15	3.14	4.59	3.65	3.88	2.23	2.7	2.52	2.0	2.36	4.82	4.3	4.15	4.51	4.44	3.77	2.66	2.9	2.37	2.93	2.83	3.1	3.2	3.87	3.25	2.33	2.62	2.43	2.41
266	male	70-79	primary	3000_5000	fair	1_3yr	dependent	widowed	one	public	4.96	4.16	4.79	3.95	4.46	3.85	3.68	3.72	3.86	3.78	2.74	3.01	3.3	4.25	3.33	3.43	3.99	3.8	4.19	3.85	3.57	3.97	4.35	3.91	3.95	3.06	3.32	3.96	3.19	3.38	3.18	3.2	2.96	2.9	3.06	3.64	3.39	3.76	3.49
267	female	80-89	primary	3000_5000	fair	1_3yr	dependent	widowed	one	private	3.73	4.28	4.4	3.82	4.06	3.68	3.73	3.37	3.58	3.59	3.46	3.19	3.47	3.73	3.46	4.49	4.29	4.67	4.61	4.51	4.18	3.56	4.51	3.87	4.03	2.79	2.12	2.94	2.74	2.65	2.51	2.46	3.53	1.96	2.61	3.91	3.02	3.38	2.88
268	male	70-79	college	3000_5000	good	1_3yr	full	widowed	one	public	3.24	4.15	3.66	4.01	3.77	4.25	4.02	4.49	4.33	4.27	3.24	3.43	3.35	2.97	3.25	4.11	3.67	3.12	3.83	3.68	3.43	3.85	3.35	4.29	3.73	2.57	2.48	2.56	2.29	2.47	3.09	3.08	3.68	3.73	3.4	2.88	2.54	2.42	2.49
269	female	90+	high_school	2000_3000	fair	1_3yr	dependent	single	one	private	4.42	3.78	4.45	4.0	4.16	5.0	4.81	4.83	4.59	4.81	3.17	4.39	3.79	3.4	3.69	3.86	3.58	3.21	3.31	3.49	3.51	3.71	3.65	3.52	3.6	2.23	1.95	2.92	2.24	2.33	2.24	2.44	1.75	2.4	2.21	3.44	3.1	3.02	3.31
270	male	70-79	junior_high	above_5000	fair	1_3yr	partial	single	three_plus	public	3.5	4.04	3.43	3.31	3.57	4.01	4.48	4.27	4.21	4.24	2.94	3.14	2.49	3.43	3.0	2.46	2.97	3.13	3.73	3.07	3.6	2.86	2.8	3.13	3.1	2.84	2.89	3.53	3.06	3.08	3.34	2.72	2.16	2.96	2.8	4.48	3.11	3.61	3.12
271	male	60-69	college	above_5000	good	below_1yr	partial	widowed	three_plus	ppp	3.9	4.74	4.11	4.25	4.25	3.79	3.56	3.34	4.1	3.7	4.55	5.0	4.84	4.43	4.71	3.22	3.35	3.09	3.14	3.2	3.26	3.02	2.99	3.23	3.12	3.46	3.99	3.36	3.57	3.59	1.95	1.62	2.41	2.39	2.09	3.65	3.31	2.67	3.62
272	male	90+	junior_high	3000_5000	very_good	above_3yr	dependent	married	two	ppp	3.6	4.86	4.62	4.34	4.35	4.7	4.6	4.08	4.68	4.52	4.23	3.54	3.92	4.28	3.99	3.51	3.38	3.72	3.71	3.58	3.53	3.79	3.48	3.37	3.54	2.71	2.79	3.42	3.03	2.99	2.14	2.36	2.95	2.64	2.52	2.36	3.38	2.33	2.88
273	female	70-79	primary	below_2000	poor	above_3yr	dependent	widowed	one	public	4.11	4.62	3.81	3.77	4.08	3.74	4.25	3.59	4.28	3.96	4.08	4.92	4.65	4.06	4.43	3.71	3.96	3.69	3.02	3.6	2.93	2.76	3.65	3.83	3.29	2.71	2.92	2.29	2.28	2.55	2.95	3.58	3.51	2.96	3.25	3.5	2.8	2.65	3.02
274	male	80-89	junior_high	above_5000	fair	above_3yr	full	widowed	three_plus	public	4.16	4.04	4.24	4.02	4.12	3.59	3.93	4.37	3.66	3.89	4.09	3.54	4.21	3.47	3.83	3.87	3.46	3.53	3.62	3.62	3.33	2.82	3.81	2.49	3.11	2.84	3.24	3.67	2.94	3.17	2.9	3.08	3.26	2.85	3.02	2.98	2.63	3.63	3.39
275	male	70-79	high_school	3000_5000	poor	1_3yr	full	widowed	one	public	4.5	4.01	3.89	3.79	4.05	3.29	3.78	3.75	3.56	3.6	3.7	3.46	3.79	3.96	3.73	3.71	3.76	4.06	2.72	3.56	3.27	2.86	3.28	3.58	3.25	2.82	3.6	3.64	3.65	3.43	2.39	3.05	2.41	2.93	2.7	2.07	2.55	1.96	1.63
276	male	70-79	high_school	2000_3000	good	1_3yr	full	married	two	public	3.99	4.37	3.85	4.46	4.17	3.95	3.94	3.76	4.03	3.92	4.42	3.83	4.38	3.52	4.04	4.16	4.81	4.3	4.15	4.36	3.85	3.61	2.88	3.32	3.42	3.08	4.1	2.92	2.14	3.06	2.46	2.87	3.43	3.25	3.0	2.64	2.64	3.71	2.35
277	male	80-89	primary	3000_5000	fair	1_3yr	dependent	widowed	two	ppp	3.9	4.35	3.93	4.56	4.19	4.63	3.99	4.33	4.55	4.38	3.58	3.44	3.28	3.14	3.36	4.46	4.24	4.8	4.45	4.49	3.43	3.45	3.17	3.57	3.41	2.29	2.74	2.67	2.14	2.46	3.1	3.29	2.72	2.45	2.89	3.66	3.0	3.09	3.16
278	male	70-79	junior_high	below_2000	fair	above_3yr	dependent	married	two	private	4.42	4.28	4.02	4.51	4.31	3.32	3.15	3.29	3.09	3.21	3.56	3.71	3.89	4.08	3.81	3.16	3.24	3.89	4.16	3.61	3.35	2.64	3.11	3.52	3.16	3.4	3.54	3.82	3.37	3.53	3.49	3.52	3.72	3.55	3.57	3.52	3.44	4.34	3.25
[truncated: 59 more columns]
